# Supplementary material for: Combining machine learning with Cox models to identify predictors for incident post-menopausal breast cancer in the UK Biobank
Source: Sci Rep. 2023 Jun 7;13:9221. doi: 10.1038/s41598-023-36214-0 (PMC10247810; doi:10.1038/s41598-023-36214-0)
Supplement: Supplementary file 2 — Supplementary Information 2. [file 41598_2023_36214_MOESM2_ESM.xlsx]

## Sheet: SHAP values
Additional Supplementary Table. Full list of SHAP values of all input features. "Var_name" column represents the variable name of input feature. "Full_name" column represents the full name of the feature. "SHAP" column represents the mean absolute SHAP values of input features.
Var_name	Full_name	SHAP
TEU_BrCa_313_PRS	$PRS_{313}$	0.231164
TEU_BrCa_100k_PRS	$PRS_{120k}$	0.223128
TEU_BaC_AgeAtRec	Age at recruitment	0.0976386
BBC_TES_Result	Testosterone	0.0879087
FSF_MenopauseAge	Age at menopause	0.0401099
BBC_IGF1_Result	IGF-1	0.0340313
BBC_BUN_Result	Plasma urea	0.033166
TEU_Alc_WeeklyAlcUnits	Alcohol units per week	0.032548
TEU_FaH_BrCa_Family history of BrCa	Family history of BrCa	0.0324018
Imp_MetRate	Basal metabolic rate	0.0251083
TEU_FirstBirthAge	Age at first birth	0.0238527
BBC_AST_Result	Aspartate aminotransferase	0.0236184
BBC_PHOS_Result	Plasma phosphate	0.0228644
BBC_CRP_Result	C-reactive protein	0.022379
Uri_Sodium	Sodium in urine	0.0220141
BlA_RedBCCount	Red blood cell count	0.0218447
BBC_GGT_Result	Gamma glutamyltransferase	0.0210359
Uri_Creat	Creatinine (enzymatic) in urine	0.0202066
BBC_ALP_Result	Alkaline phosphatase	0.020014
PhA_METsWkAllAct	Summed MET minutes per week	0.018895
BlA_MonocytCount	Monocytes count	0.0187997
ELF_BodySize10_Thinner	Comparative body size at age 10(Thinner)	0.0174422
BBC_LPA_Result	Lipoprotein A	0.0174072
BlA_Haemoglob	Haemoglobin Concentration	0.0154976
Imp_TrunkFatFreeMass	Trunk fat-free mass	0.0154947
G03FA	G03FAuser at baseline	0.0151832
BlA_NeutrophCount	Neutrophils count	0.0147738
FaH_NBrothers	Number of full brothers	0.0143998
TEU_BlP_Pulse.avg	Baseline pulse rate	0.0139993
Imp_BodyFatMass	Whole body fat mass	0.0128323
BlA_MPlatVol	Mean Platelet Volume	0.0127248
FSF_BCSYears	Years since last breast cancer screening / mammogram	0.0123907
N02BE	N02BEuser at baseline	0.0120497
ELF_Height10_Taller	Comparative height size at age 10(Taller)	0.0108004
BBC_APOB_Result	Apolipoprotein B	0.00969246
Die_SpreadType_Butter/spreadable butter	Spread type(Butter/spreadable butter)	0.00957986
BBC_SHBG_Result	SHBG	0.00936225
BlA_LymphoCount	Lymphocyte count	0.00923618
TEU_BlP_SBP.avg	Baseline SBP	0.00914194
PhA_METsWkWalk	MET minutes per week for walking	0.00908398
TEU_Spi_PEF.avg	Baseline PEF	0.00907663
Imp_TrunkPredMass	Trunk predicted mass	0.00895819
ELF_Breastfed_Yes	Breastfed as a baby(Yes)	0.00888805
ELF_BodySize10_Plumper	Comparative body size at age 10(Plumper)	0.00888364
Imp_TrunkFatMass	Trunk fat mass	0.008845
Die_FruitFresh	Fresh fruit intake	0.00874272
PhA_WalkPlFreq_Once a week	Frequency of walking for pleasure in last 4 weeks(Once a week)	0.00866967
BBC_APOA_Result	Apolipoprotein A	0.00836347
TEU_FaH_diab_Family history of diab	Family history of diab(Family history of diab)	0.00828058
TEU_Spi_FEV1.avg	Baseline FEV1	0.00826569
BBC_HBA1C_Result	Glycated haemoglobin (HbA1c)	0.00815005
Imp_LegLFatMass	Leg fat mass (left)	0.00807207
PhA_VigActDays	Number of days/week of vigorous physical activity 10+ minutes	0.00797411
Imp_LegRFatMass	Leg fat mass (right)	0.00797407
BBC_CHOL_Result	Cholesterol	0.00778736
Imp_LegLFatFreeMass	Leg fat-free mass (left)	0.0074117
BlA_PlateCount	Platelet count	0.00738531
TEU_FaH_BrCa_No family history of BrCa	Family history of BrCa(No family history of BrCa)	0.00732617
BlA_WhiteBCCount	White Blood Cell Count	0.0071016
BBC_TP_Result	Total protein	0.00696301
Imp_LegRPredMass	Leg predicted mass (right)	0.00687183
Die_Sheep_Never	Lamb/mutton intake(Never)	0.00668354
PhA_StairsFreq_6-10 times a day	Frequency of stair climbing in last 4 weeks(6-10 times a day)	0.0066388
Die_Change5yr_No	Major dietary changes in the last 5 years(No)	0.00648466
Imp_ArmLFatFreeMass	Arm fat-free mass (left)	0.00638264
Imp_LegLPredMass	Leg predicted mass (left)	0.00611722
TEU_HRT_Use_No	HRT use(No)	0.00592367
BlA_HaematocrPC	Haematocrit percentage	0.00581113
BBC_GLU_Result	Glucose	0.00574856
TEU_LastBirthAge	Age at last birth	0.00569078
TEU_Smo_Status_Never	Smoking status(Never)	0.00552012
FSF_NLiveBirths	Number of live births	0.00538789
Imp_LegLFatPC	Leg fat percentage (left)	0.00476814
FSF_PeriodAge	Age at menarche	0.0046896
BlA_MCVol	Mean Corpuscular Volume	0.0046169
Imp_BodyWaterMass	Whole body water mass	0.00445961
Uri_Potassium	Potassium in urine	0.0044096
BBC_ALB_Result	Albumin	0.00437128
BSM_BMI	BMI	0.00431854
Imp_ArmLPredMass	Arm predicted mass (left)	0.00425781
Sle_Snoring_Yes	Snoring(Yes)	0.00423702
Imp_TrunkFatPC	Trunk fat percentage	0.00388669
BBC_LDL_Result	LDL direct	0.00356626
Sle_Duration	Sleep Duration, hours	0.00348799
Die_Bread	Bread intake	0.00342809
PhA_MwaySpeeding_Sometimes	Drive faster than motorway speed limit(Sometimes)	0.00332717
ELF_BirthCountry_Wales	Country of birth (UK/elsewhere)(Wales)	0.00319615
BlA_RedBCDistWidth	Red blood cell Distribution Width	0.00316015
TEU_Spi_FVC.avg	Baseline FVC	0.00309509
Imp_LegR	Impedance of leg (right)	0.00306522
TEU_FaH_diab_No family history of diab	Family history of diab(No family history of diab)	0.00305134
BBC_VITD_Result	Vitamin D	0.00301881
Sun_ChildBurn	Childhood sunburn occasions	0.00301413
TEU_Smo_Status_Previous	Smoking status(Previous)	0.00299755
BBC_BILD_Result	Direct bilirubin	0.00298119
FaH_FatherDeathAge	Father's age at death	0.00292645
TownsendDepInd	Townsend Deprivation Index	0.00291866
Die_NoEggDairyWheatSugar_I eat all of the above	Never eat eggs, dairy, wheat, sugar(I eat all of the above)	0.00270466
BBC_HDL_Result	HDL cholesterol	0.00269484
BBC_TRIG_Result	Triglycerides	0.00269133
BlA_PlateCrit	Platelet Crit	0.00258008
BBC_TBIL_Result	Total bilirubin	0.00247759
Imp_ArmRFatFreeMass	Arm fat-free mass (right)	0.00242691
BlA_EosinoPC	Eosinophils percentage	0.00242132
ELF_BirthCountry_England	Country of birth (UK/elsewhere)(England)	0.00227281
Die_VegRaw	Salad / raw vegetable intake	0.00223214
PhA_MwaySpeeding_Often	Drive faster than motorway speed limit(Often)	0.00221761
Sle_DaytimeNap_Never/rarely	Nap during day(Never/rarely)	0.00221057
BlA_BasoPC	Basophils percentage	0.00211847
FaH_MotherDeathAge	Mother's age at death	0.00195624
PhA_SumDaysAct	Summed days activity	0.00187024
Imp_Body	Impedance of whole body	0.00172406
Imp_LegRFatFreeMass	Leg fat-free mass (right)	0.00171858
Imp_LegL	Impedance of leg (left)	0.00166586
Imp_BodyFatPC	Body fat percentage	0.00162321
BlA_MSphCellVol	Mean sphered cells volume	0.00158994
M02AA	M02AAuser at baseline	0.00156873
TEU_Rec_Country_England	UK country of residence(England)	0.00154438
TEU_Rec_Country_Wales	UK country of residence(Wales)	0.00153058
Imp_LegRFatPC	Leg fat percentage (right)	0.00152912
BBC_CA_Result	Calcium	0.00145875
BlA_MCHaemConc	Mean Corpuscular Haemoglobin Concentration	0.00144437
Sle_Chronotype_More an 'evening' than a 'morning' person	Morning/evening person (Chronotype)(More an 'evening' than a 'morning' person)	0.00144294
BBC_CRE_Result	Creatinine	0.00143265
BBC_ALT_Result	Alanine aminotransferase	0.00142474
Imp_ArmL	Impedance of arm (left)	0.0014214
BlA_MReticVol	Mean reticulocytes volume	0.00126188
BlA_ReticuloPC	Reticulocytes percentage	0.00123641
Sun_SummerTime	Time spend outdoors in summer	0.00122517
TEU_FaH_CVD_Family history of CVD	Family history of CVD(Family history of CVD)	0.00120149
Imp_ArmRFatMass	Arm fat mass (right)	0.00117517
TEU_HES_I10_prev_No	Prevalent I10 Essential (primary) hypertension status at baseline(No)	0.00115082
Imp_ArmR	Impedance of arm (right)	0.00114787
PhA_ModActDays	Number of days/week of moderate physical activity 10+ minutes	0.00111367
Imp_BodyFatFreeMass	Whole body fat-free mass	0.00109314
Die_Change5yr_Yes, because of other reasons	Major dietary changes in the last 5 years(Yes, because of other reasons)	0.00106423
BlA_HLSReticuloPC	High light scatter reticulocytes percentage	0.00105344
PhA_WalkDur	Duration of walks	0.00101765
Imp_ArmRFatPC	Arm fat percentage (right)	0.000994076
BlA_ImmRetFr	Immature reticulocytes fraction	0.000975391
Sle_Snoring_No	Snoring(No)	0.00091413
BlA_BasoCount	Basophils count	0.000902521
FSF_CervSmYears	Years since last cervical smear test	0.000893607
Die_Coffee	Coffee intake	0.000868662
BlA_LymphoPC	Lymphocytes percentage	0.000845018
ELF_Breastfed_nan	Breastfed as a baby(Missing)	0.000841553
TEU_HRT_Use_Yes	HRT use(Yes)	0.000837744
FSF_BCSEver_No	Ever had breast cancer screening / mammogram(No)	0.000830244
PhA_WalkDays	Number of days walked 10+min per week	0.000793032
BlA_MonocytPC	Monocytes percentage	0.000789281
TEU_HES_N81_prev_No	Prevalent N81 Female genital prolapse status at baseline(No)	0.000735845
Die_Beef_Less than once a week	Beef intake(Less than once a week)	0.000735047
BBC_CYS_Result	Cystatin C	0.00069762
BlA_MCHaem	Mean Corpuscular Haemoglobin	0.000692855
Imp_ArmRPredMass	Arm predicted mass (right)	0.000677602
Imp_ArmLFatPC	Arm fat percentage (left)	0.0006344
CoF_RTTTimeID	Reaction Time, s	0.000622979
TEU_HouseholdIncome_31,000 to 51,999	Household Income, GBP(31,000 to 51,999)	0.000612006
Sun_WinterTime	Time spent outdoors in winter	0.000608436
BlA_NeutrophPC	Neutrophils percentage	0.000603566
Die_MeatProcessed_2-4 times a week	Processed meat intake(2-4 times a week)	0.000602602
PhA_SumMinsAct	Summed minutes activity	0.0005786
PhA_TVTime	Time spent watching TV	0.000571889
FSF_FirstBirthWt	Birth weight of first child	0.000557746
BBC_UA_Result	Urate	0.00055042
ElD_MobPhUsage_5-29 mins	Weekly usage of mobile phone in last 3 months(5-29 mins)	0.000531674
TEU_FaH_sevdep_Family history of sevdep	Family history of sevdep(Family history of sevdep)	0.000529134
HGS_L	Hand grip strength (left)	0.000522249
Die_CoffeeType_Decaffeinated coffee (any type)	Coffee type(Decaffeinated coffee (any type))	0.000513211
Die_Salt_Sometimes	Salt added to food(Sometimes)	0.000483571
PhA_StairsFreq_11-15 times a day	Frequency of stair climbing in last 4 weeks(11-15 times a day)	0.000450212
Sun_haircolour_Light brown	Hair colour (natual, before greying)(Light brown)	0.000444119
TEU_BlP_DBP.avg	Baseline DBP	0.000433273
BlA_EosinoCount	Eosinophils count	0.000432352
Die_FishOily_Less than once a week	Oily fish intake(Less than once a week)	0.000428306
Sun_EaseTan_Get moderately tanned	Ease of skin tanning(Get moderately tanned)	0.000420833
FSF_BCSEver_Yes	Ever had breast cancer screening / mammogram(Yes)	0.000417661
PhA_ComputTime	Time spent using computer	0.000417016
TEU_FaH_park_Family history of park	Family history of park(Family history of park)	0.000401422
PhA_METsWkModAct	MET minutes per week for moderate activity	0.000393333
Die_CoffeeType_nan	Coffee type(Missing)	0.000373177
HGS_R	Hand grip strength (right)	0.000367201
BlA_ReticuloCount	Reticulocytes count	0.000351452
Sun_SkinCol_Light olive	Skin colour(Light olive)	0.000348563
M01AX	M01AXuser at baseline	0.000345602
PhA_WalkPlDur_nan	Duration walking for pleasure(Missing)	0.000334042
PhA_METsWkVigAct	MET minutes per week for vigorous activity	0.000299134
BlA_PlateDistWL	Platelet distribution wavelength	0.000292587
A11CB	A11CBuser at baseline	0.00028387
Die_Cheese_Once a week	Cheese intake(Once a week)	0.000280053
TEU_Edu_HighestQual_None of the above	Highest Qualification(None of the above)	0.000267038
Die_VaDiet_Sometimes	Variation in diet(Sometimes)	0.000251371
FaH_NSisters	Number of full sisters	0.000238381
TEU_Emp_category_Retired	Employment category(Retired)	0.000236371
Die_FishNonOily_Less than once a week	Non-oily fish intake(Less than once a week)	0.000233823
Die_Cereal	Cereal intake	0.000227746
Die_Water	Water intake	0.000200783
TEU_HES_R10_prev_No	Prevalent R10 Abdominal and pelvic pain status at baseline(No)	0.000199139
ELF_Breastfed_No	Breastfed as a baby(No)	0.000188173
Die_MilkType_Full cream	Milk type used(Full cream)	0.000178671
PhA_ModActDur	Duration of moderate activity	0.000172526
Die_FruitDried	Dried fruit intake	0.00017044
PhA_WalkPlFreq_nan	Frequency of walking for pleasure in last 4 weeks(Missing)	0.000155571
Die_CerealType_Other (e.g. Cornflakes, Frosties)	Cereal type(Other (e.g. Cornflakes, Frosties))	0.000150187
Die_Sheep_Less than once a week	Lamb/mutton intake(Less than once a week)	0.000140385
Sle_RisingAM_Not very easy	Getting up in morning(Not very easy)	0.000139344
TEU_Smo_Status_Current	Smoking status(Current)	0.00013559
PhA_WalkPlFreq_2-3 times in the last 4 weeks	Frequency of walking for pleasure in last 4 weeks(2-3 times in the last 4 weeks)	0.000129114
TEU_HES_I25_prev_No	Prevalent I25 Chronic ischaemic heart disease status at baseline(No)	0.000115672
Die_Pork_Once a week	Pork intake(Once a week)	0.000105718
Sun_haircolour_Blonde	Hair colour (natual, before greying)(Blonde)	9.48789e-05
PhA_PhysActType_None of the above	Types of physical activity in last 4 weeks(None of the above)	9.13698e-05
ELF_BirthCountry_Elsewhere	Country of birth (UK/elsewhere)(Elsewhere)	8.63127e-05
TEU_HES_J45_prev_No	Prevalent J45 Asthma status at baseline(No)	8.22482e-05
PhA_WalkingPace_Brisk pace	Usual walking pace(Brisk pace)	7.86687e-05
TEU_Emp_category_Professional and Administrative	Employment category(Professional and Administrative)	7.80606e-05
PhA_WalkPlDur_Between 30 minutes and 1 hour	Duration walking for pleasure(Between 30 minutes and 1 hour)	7.70295e-05
Sun_FacAge_About your age	Facial ageing(About your age)	7.55601e-05
TEU_HES_I83_prev_Yes	Prevalent I83 Varicose veins of lower extremities status at baseline(Yes)	7.45548e-05
C08CA	C08CAuser at baseline	6.98674e-05
Sun_haircolour_Black	Hair colour (natual, before greying)(Black)	6.85504e-05
ElD_MobPhUsage_30-59 mins	Weekly usage of mobile phone in last 3 months(30-59 mins)	6.80948e-05
PsF_VisitFreq_Once every few months	Frequency of friend/family visits(Once every few months)	6.32208e-05
ElD_MobPhUsage_nan	Weekly usage of mobile phone in last 3 months(Missing)	5.60425e-05
FSF_hysterect_No	Ever had hysterectomy (womb removed)(No)	5.00057e-05
Die_BreadType_Other type of bread	Bread type(Other type of bread)	4.18824e-05
BlA_HLSReticuloCount	High light scatter reticulocytes count	4.11596e-05
Die_HotDrinkTemp_Warm	Hot drink temperature(Warm)	3.78082e-05
B01AC	B01ACuser at baseline	3.39823e-05
Sun_Uvuse_Sometimes	Use of sun/uv protection(Sometimes)	3.34841e-05
TEU_HES_J45_prev_Yes	Prevalent J45 Asthma status at baseline(Yes)	2.70567e-05
ELF_Multiple_No	Part of a multiple birth(No)	2.43277e-05
TEU_HES_I84_prev_No	Prevalent I84 Haemorrhoids status at baseline(No)	1.97298e-05
Die_VegCooked	Cooked vegetable intake	1.13723e-05
TEU_HES_R07_prev_No	Prevalent R07 Pain in throat and chest status at baseline(No)	1.0324e-05
G02AD	G02ADuser at baseline	0
TEU_HES_T26_prev_No	Prevalent T26 Burn and corrosion confined to eye and adnexa status at baseline(No)	0
TEU_HES_T23_prev_No	Prevalent T23 Burn and corrosion of wrist and hand status at baseline(No)	0
TEU_HES_T23_prev_Yes	Prevalent T23 Burn and corrosion of wrist and hand status at baseline(Yes)	0
TEU_HES_T24_prev_No	Prevalent T24 Burn and corrosion of hip and lower limb, except ankle and foot status at baseline(No)	0
TEU_HES_T24_prev_Yes	Prevalent T24 Burn and corrosion of hip and lower limb, except ankle and foot status at baseline(Yes)	0
TEU_HES_T25_prev_No	Prevalent T25 Burn and corrosion of ankle and foot status at baseline(No)	0
TEU_HES_T25_prev_Yes	Prevalent T25 Burn and corrosion of ankle and foot status at baseline(Yes)	0
TEU_HES_T26_prev_Yes	Prevalent T26 Burn and corrosion confined to eye and adnexa status at baseline(Yes)	0
TEU_HES_T37_prev_Yes	Prevalent T37 Poisoning by other systemic anti-infectives and antiparasitics status at baseline(Yes)	0
TEU_HES_T28_prev_No	Prevalent T28 Burn and corrosion of other internal organs status at baseline(No)	0
TEU_HES_T28_prev_Yes	Prevalent T28 Burn and corrosion of other internal organs status at baseline(Yes)	0
TEU_HES_T29_prev_No	Prevalent T29 Burns and corrosions of multiple body regions status at baseline(No)	0
TEU_HES_T29_prev_Yes	Prevalent T29 Burns and corrosions of multiple body regions status at baseline(Yes)	0
TEU_HES_T31_prev_No	Prevalent T31 Burns classified according to extent of body surface involved status at baseline(No)	0
TEU_HES_T31_prev_Yes	Prevalent T31 Burns classified according to extent of body surface involved status at baseline(Yes)	0
TEU_HES_T36_prev_No	Prevalent T36 Poisoning by systemic antibiotics status at baseline(No)	0
TEU_HES_T36_prev_Yes	Prevalent T36 Poisoning by systemic antibiotics status at baseline(Yes)	0
TEU_HES_T22_prev_Yes	Prevalent T22 Burn and corrosion of shoulder and upper limb, except wrist and hand status at baseline(Yes)	0
TEU_HES_T22_prev_No	Prevalent T22 Burn and corrosion of shoulder and upper limb, except wrist and hand status at baseline(No)	0
TEU_HES_T21_prev_Yes	Prevalent T21 Burn and corrosion of trunk status at baseline(Yes)	0
TEU_HES_T21_prev_No	Prevalent T21 Burn and corrosion of trunk status at baseline(No)	0
TEU_HES_T12_prev_Yes	Prevalent T12 Fracture of lower limb, level unspecified status at baseline(Yes)	0
TEU_HES_T13_prev_No	Prevalent T13 Other injuries of lower limb, level unspecified status at baseline(No)	0
TEU_HES_T13_prev_Yes	Prevalent T13 Other injuries of lower limb, level unspecified status at baseline(Yes)	0
TEU_HES_T14_prev_No	Prevalent T14 Injury of unspecified body region status at baseline(No)	0
TEU_HES_T14_prev_Yes	Prevalent T14 Injury of unspecified body region status at baseline(Yes)	0
TEU_HES_T15_prev_No	Prevalent T15 Foreign body on external eye status at baseline(No)	0
TEU_HES_T15_prev_Yes	Prevalent T15 Foreign body on external eye status at baseline(Yes)	0
TEU_HES_T16_prev_No	Prevalent T16 Foreign body in ear status at baseline(No)	0
TEU_HES_T16_prev_Yes	Prevalent T16 Foreign body in ear status at baseline(Yes)	0
TEU_HES_T17_prev_No	Prevalent T17 Foreign body in respiratory tract status at baseline(No)	0
TEU_HES_T17_prev_Yes	Prevalent T17 Foreign body in respiratory tract status at baseline(Yes)	0
TEU_HES_T18_prev_No	Prevalent T18 Foreign body in alimentary tract status at baseline(No)	0
TEU_HES_T18_prev_Yes	Prevalent T18 Foreign body in alimentary tract status at baseline(Yes)	0
TEU_HES_T19_prev_No	Prevalent T19 Foreign body in genito-urinary tract status at baseline(No)	0
TEU_HES_T19_prev_Yes	Prevalent T19 Foreign body in genito-urinary tract status at baseline(Yes)	0
TEU_HES_T20_prev_No	Prevalent T20 Burn and corrosion of head and neck status at baseline(No)	0
TEU_HES_T20_prev_Yes	Prevalent T20 Burn and corrosion of head and neck status at baseline(Yes)	0
TEU_HES_T37_prev_No	Prevalent T37 Poisoning by other systemic anti-infectives and antiparasitics status at baseline(No)	0
TEU_HES_T38_prev_No	Prevalent T38 Poisoning by hormones and their synthetic substitutes and antagonists, not elsewhere classified status at baseline(No)	0
TEU_HES_T11_prev_Yes	Prevalent T11 Other injuries of upper limb, level unspecified status at baseline(Yes)	0
TEU_HES_T49_prev_Yes	Prevalent T49 Poisoning by topical agents primarily affecting skin and mucous membrane and by ophthalmological, otorhinolarygological and dental drugs status at baseline(Yes)	0
TEU_HES_T50_prev_Yes	Prevalent T50 Poisoning by diuretics and other and unspecified drugs, medicaments and biological substances status at baseline(Yes)	0
TEU_HES_T51_prev_No	Prevalent T51 Toxic effect of alcohol status at baseline(No)	0
TEU_HES_T51_prev_Yes	Prevalent T51 Toxic effect of alcohol status at baseline(Yes)	0
TEU_HES_T54_prev_No	Prevalent T54 Toxic effect of corrosive substances status at baseline(No)	0
TEU_HES_T54_prev_Yes	Prevalent T54 Toxic effect of corrosive substances status at baseline(Yes)	0
TEU_HES_T55_prev_No	Prevalent T55 Toxic effect of soaps and detergents status at baseline(No)	0
TEU_HES_T55_prev_Yes	Prevalent T55 Toxic effect of soaps and detergents status at baseline(Yes)	0
TEU_HES_T56_prev_No	Prevalent T56 Toxic effect of metals status at baseline(No)	0
TEU_HES_T56_prev_Yes	Prevalent T56 Toxic effect of metals status at baseline(Yes)	0
TEU_HES_T58_prev_No	Prevalent T58 Toxic effect of carbon monoxide status at baseline(No)	0
TEU_HES_T58_prev_Yes	Prevalent T58 Toxic effect of carbon monoxide status at baseline(Yes)	0
TEU_HES_T59_prev_No	Prevalent T59 Toxic effect of other gases, fumes and vapours status at baseline(No)	0
TEU_HES_T59_prev_Yes	Prevalent T59 Toxic effect of other gases, fumes and vapours status at baseline(Yes)	0
TEU_HES_T60_prev_No	Prevalent T60 Toxic effect of pesticides status at baseline(No)	0
TEU_HES_T60_prev_Yes	Prevalent T60 Toxic effect of pesticides status at baseline(Yes)	0
TEU_HES_T61_prev_No	Prevalent T61 Toxic effect of noxious substances eaten as seafood status at baseline(No)	0
TEU_HES_T61_prev_Yes	Prevalent T61 Toxic effect of noxious substances eaten as seafood status at baseline(Yes)	0
TEU_HES_T50_prev_No	Prevalent T50 Poisoning by diuretics and other and unspecified drugs, medicaments and biological substances status at baseline(No)	0
TEU_HES_T49_prev_No	Prevalent T49 Poisoning by topical agents primarily affecting skin and mucous membrane and by ophthalmological, otorhinolarygological and dental drugs status at baseline(No)	0
TEU_HES_T38_prev_Yes	Prevalent T38 Poisoning by hormones and their synthetic substitutes and antagonists, not elsewhere classified status at baseline(Yes)	0
TEU_HES_T48_prev_Yes	Prevalent T48 Poisoning by agents primarily acting on smooth and skeletal muscles and the respiratory system status at baseline(Yes)	0
TEU_HES_T39_prev_No	Prevalent T39 Poisoning by nonopioid analgesics, antipyretics and antirheumatics status at baseline(No)	0
TEU_HES_T39_prev_Yes	Prevalent T39 Poisoning by nonopioid analgesics, antipyretics and antirheumatics status at baseline(Yes)	0
TEU_HES_T40_prev_No	Prevalent T40 Poisoning by narcotics and psychodysleptics [hallucinogens] status at baseline(No)	0
TEU_HES_T40_prev_Yes	Prevalent T40 Poisoning by narcotics and psychodysleptics [hallucinogens] status at baseline(Yes)	0
TEU_HES_T42_prev_No	Prevalent T42 Poisoning by antiepileptic, sedative-hypnotic and anti-Parkinsonism drugs status at baseline(No)	0
TEU_HES_T42_prev_Yes	Prevalent T42 Poisoning by antiepileptic, sedative-hypnotic and anti-Parkinsonism drugs status at baseline(Yes)	0
TEU_HES_T43_prev_No	Prevalent T43 Poisoning by psychotropic drugs, not elsewhere classified status at baseline(No)	0
TEU_HES_T43_prev_Yes	Prevalent T43 Poisoning by psychotropic drugs, not elsewhere classified status at baseline(Yes)	0
TEU_HES_T44_prev_No	Prevalent T44 Poisoning by drugs primarily affecting the autonomic nervous system status at baseline(No)	0
TEU_HES_T44_prev_Yes	Prevalent T44 Poisoning by drugs primarily affecting the autonomic nervous system status at baseline(Yes)	0
TEU_HES_T45_prev_No	Prevalent T45 Poisoning by primarily systemic and haematological agents, not elsewhere classified status at baseline(No)	0
TEU_HES_T45_prev_Yes	Prevalent T45 Poisoning by primarily systemic and haematological agents, not elsewhere classified status at baseline(Yes)	0
TEU_HES_T46_prev_No	Prevalent T46 Poisoning by agents primarily affecting the cardiovascular system status at baseline(No)	0
TEU_HES_T46_prev_Yes	Prevalent T46 Poisoning by agents primarily affecting the cardiovascular system status at baseline(Yes)	0
TEU_HES_T47_prev_No	Prevalent T47 Poisoning by agents primarily affecting gastro-intestinal system status at baseline(No)	0
TEU_HES_T47_prev_Yes	Prevalent T47 Poisoning by agents primarily affecting gastro-intestinal system status at baseline(Yes)	0
TEU_HES_T48_prev_No	Prevalent T48 Poisoning by agents primarily acting on smooth and skeletal muscles and the respiratory system status at baseline(No)	0
TEU_HES_T12_prev_No	Prevalent T12 Fracture of lower limb, level unspecified status at baseline(No)	0
TEU_HES_T09_prev_Yes	Prevalent T09 Other injuries of spine and trunk, level unspecified status at baseline(Yes)	0
TEU_HES_T11_prev_No	Prevalent T11 Other injuries of upper limb, level unspecified status at baseline(No)	0
TEU_CaR_D46_prev	Prevalent D46 Myelodysplastic syndromes status at baseline	0
TEU_HES_S71_prev_Yes	Prevalent S71 Open wound of hip and thigh status at baseline(Yes)	0
TEU_HES_S72_prev_No	Prevalent S72 Fracture of femur status at baseline(No)	0
TEU_HES_S72_prev_Yes	Prevalent S72 Fracture of femur status at baseline(Yes)	0
TEU_HES_S73_prev_No	Prevalent S73 Dislocation, sprain and strain of joint and ligaments of hip status at baseline(No)	0
TEU_HES_S73_prev_Yes	Prevalent S73 Dislocation, sprain and strain of joint and ligaments of hip status at baseline(Yes)	0
TEU_HES_S74_prev_No	Prevalent S74 Injury of nerves at hip and thigh level status at baseline(No)	0
TEU_HES_S74_prev_Yes	Prevalent S74 Injury of nerves at hip and thigh level status at baseline(Yes)	0
TEU_HES_S75_prev_No	Prevalent S75 Injury of blood vessels at hip and thigh level status at baseline(No)	0
TEU_HES_S75_prev_Yes	Prevalent S75 Injury of blood vessels at hip and thigh level status at baseline(Yes)	0
TEU_HES_S76_prev_No	Prevalent S76 Injury of muscle and tendon at hip and thigh level status at baseline(No)	0
TEU_HES_S76_prev_Yes	Prevalent S76 Injury of muscle and tendon at hip and thigh level status at baseline(Yes)	0
TEU_HES_S79_prev_No	Prevalent S79 Other and unspecified injuries of hip and thigh status at baseline(No)	0
TEU_HES_S79_prev_Yes	Prevalent S79 Other and unspecified injuries of hip and thigh status at baseline(Yes)	0
TEU_HES_S80_prev_No	Prevalent S80 Superficial injury of lower leg status at baseline(No)	0
TEU_HES_S80_prev_Yes	Prevalent S80 Superficial injury of lower leg status at baseline(Yes)	0
TEU_HES_S81_prev_No	Prevalent S81 Open wound of lower leg status at baseline(No)	0
TEU_HES_S81_prev_Yes	Prevalent S81 Open wound of lower leg status at baseline(Yes)	0
TEU_HES_S71_prev_No	Prevalent S71 Open wound of hip and thigh status at baseline(No)	0
TEU_CaR_D47_prev	Prevalent D47 Other neoplasms of uncertain or unknown behaviour of lymphoid, haematopoietic and related tissue status at baseline	0
TEU_HES_T62_prev_Yes	Prevalent T62 Toxic effect of other noxious substances eaten as food status at baseline(Yes)	0
TEU_HES_S70_prev_Yes	Prevalent S70 Superficial injury of hip and thigh status at baseline(Yes)	0
TEU_HES_S62_prev_No	Prevalent S62 Fracture at wrist and hand level status at baseline(No)	0
TEU_HES_S62_prev_Yes	Prevalent S62 Fracture at wrist and hand level status at baseline(Yes)	0
TEU_HES_S63_prev_No	Prevalent S63 Dislocation, sprain and strain of joints and ligaments at wrist and hand level status at baseline(No)	0
TEU_HES_S63_prev_Yes	Prevalent S63 Dislocation, sprain and strain of joints and ligaments at wrist and hand level status at baseline(Yes)	0
TEU_HES_S64_prev_No	Prevalent S64 Injury of nerves at wrist and hand level status at baseline(No)	0
TEU_HES_S64_prev_Yes	Prevalent S64 Injury of nerves at wrist and hand level status at baseline(Yes)	0
TEU_HES_S65_prev_No	Prevalent S65 Injury of blood vessels at wrist and hand level status at baseline(No)	0
TEU_HES_S65_prev_Yes	Prevalent S65 Injury of blood vessels at wrist and hand level status at baseline(Yes)	0
TEU_HES_S66_prev_No	Prevalent S66 Injury of muscle and tendon at wrist and hand level status at baseline(No)	0
TEU_HES_S66_prev_Yes	Prevalent S66 Injury of muscle and tendon at wrist and hand level status at baseline(Yes)	0
TEU_HES_S67_prev_No	Prevalent S67 Crushing injury of wrist and hand status at baseline(No)	0
TEU_HES_S67_prev_Yes	Prevalent S67 Crushing injury of wrist and hand status at baseline(Yes)	0
TEU_HES_S68_prev_No	Prevalent S68 Traumatic amputation of wrist and hand status at baseline(No)	0
TEU_HES_S68_prev_Yes	Prevalent S68 Traumatic amputation of wrist and hand status at baseline(Yes)	0
TEU_HES_S69_prev_No	Prevalent S69 Other and unspecified injuries of wrist and hand status at baseline(No)	0
TEU_HES_S69_prev_Yes	Prevalent S69 Other and unspecified injuries of wrist and hand status at baseline(Yes)	0
TEU_HES_S70_prev_No	Prevalent S70 Superficial injury of hip and thigh status at baseline(No)	0
TEU_HES_S82_prev_No	Prevalent S82 Fracture of lower leg, including ankle status at baseline(No)	0
TEU_HES_S82_prev_Yes	Prevalent S82 Fracture of lower leg, including ankle status at baseline(Yes)	0
TEU_HES_S83_prev_No	Prevalent S83 Dislocation, sprain and strain of joints and ligaments of knee status at baseline(No)	0
TEU_HES_S83_prev_Yes	Prevalent S83 Dislocation, sprain and strain of joints and ligaments of knee status at baseline(Yes)	0
TEU_HES_S95_prev_No	Prevalent S95 Injury of blood vessels at ankle and foot level status at baseline(No)	0
TEU_HES_S95_prev_Yes	Prevalent S95 Injury of blood vessels at ankle and foot level status at baseline(Yes)	0
TEU_HES_S96_prev_No	Prevalent S96 Injury of muscle and tendon at ankle and foot level status at baseline(No)	0
TEU_HES_S96_prev_Yes	Prevalent S96 Injury of muscle and tendon at ankle and foot level status at baseline(Yes)	0
TEU_HES_S98_prev_No	Prevalent S98 Traumatic amputation of ankle and foot status at baseline(No)	0
TEU_HES_S98_prev_Yes	Prevalent S98 Traumatic amputation of ankle and foot status at baseline(Yes)	0
TEU_HES_S99_prev_No	Prevalent S99 Other and unspecified injuries of ankle and foot status at baseline(No)	0
TEU_HES_S99_prev_Yes	Prevalent S99 Other and unspecified injuries of ankle and foot status at baseline(Yes)	0
TEU_HES_T00_prev_No	Prevalent T00 Superficial injuries involving multiple body regions status at baseline(No)	0
TEU_HES_T00_prev_Yes	Prevalent T00 Superficial injuries involving multiple body regions status at baseline(Yes)	0
TEU_HES_T01_prev_No	Prevalent T01 Open wounds involving multiple body regions status at baseline(No)	0
TEU_HES_T01_prev_Yes	Prevalent T01 Open wounds involving multiple body regions status at baseline(Yes)	0
TEU_HES_T02_prev_No	Prevalent T02 Fractures involving multiple body regions status at baseline(No)	0
TEU_HES_T02_prev_Yes	Prevalent T02 Fractures involving multiple body regions status at baseline(Yes)	0
TEU_HES_T06_prev_No	Prevalent T06 Other injuries involving multiple body regions, not elsewhere classified status at baseline(No)	0
TEU_HES_T06_prev_Yes	Prevalent T06 Other injuries involving multiple body regions, not elsewhere classified status at baseline(Yes)	0
TEU_HES_T09_prev_No	Prevalent T09 Other injuries of spine and trunk, level unspecified status at baseline(No)	0
TEU_HES_S94_prev_Yes	Prevalent S94 Injury of nerves at ankle and foot level status at baseline(Yes)	0
TEU_HES_S94_prev_No	Prevalent S94 Injury of nerves at ankle and foot level status at baseline(No)	0
TEU_HES_S93_prev_Yes	Prevalent S93 Dislocation, sprain and strain of joints and ligaments at ankle and foot level status at baseline(Yes)	0
TEU_HES_S87_prev_Yes	Prevalent S87 Crushing injury of lower leg status at baseline(Yes)	0
TEU_HES_S84_prev_No	Prevalent S84 Injury of nerves at lower leg level status at baseline(No)	0
TEU_HES_S84_prev_Yes	Prevalent S84 Injury of nerves at lower leg level status at baseline(Yes)	0
TEU_HES_S85_prev_No	Prevalent S85 Injury of blood vessels at lower leg level status at baseline(No)	0
TEU_HES_S85_prev_Yes	Prevalent S85 Injury of blood vessels at lower leg level status at baseline(Yes)	0
TEU_HES_S86_prev_No	Prevalent S86 Injury of muscle and tendon at lower leg level status at baseline(No)	0
TEU_HES_S86_prev_Yes	Prevalent S86 Injury of muscle and tendon at lower leg level status at baseline(Yes)	0
TEU_HES_S87_prev_No	Prevalent S87 Crushing injury of lower leg status at baseline(No)	0
TEU_HES_S89_prev_No	Prevalent S89 Other and unspecified injuries of lower leg status at baseline(No)	0
TEU_HES_S93_prev_No	Prevalent S93 Dislocation, sprain and strain of joints and ligaments at ankle and foot level status at baseline(No)	0
TEU_HES_S89_prev_Yes	Prevalent S89 Other and unspecified injuries of lower leg status at baseline(Yes)	0
TEU_HES_S90_prev_No	Prevalent S90 Superficial injury of ankle and foot status at baseline(No)	0
TEU_HES_S90_prev_Yes	Prevalent S90 Superficial injury of ankle and foot status at baseline(Yes)	0
TEU_HES_S91_prev_No	Prevalent S91 Open wound of ankle and foot status at baseline(No)	0
TEU_HES_S91_prev_Yes	Prevalent S91 Open wound of ankle and foot status at baseline(Yes)	0
TEU_HES_S92_prev_No	Prevalent S92 Fracture of foot, except ankle status at baseline(No)	0
TEU_HES_S92_prev_Yes	Prevalent S92 Fracture of foot, except ankle status at baseline(Yes)	0
TEU_HES_T62_prev_No	Prevalent T62 Toxic effect of other noxious substances eaten as food status at baseline(No)	0
TEU_HES_T63_prev_No	Prevalent T63 Toxic effect of contact with venomous animals status at baseline(No)	0
TEU_HES_Q86_prev_Yes	Prevalent Q86 Congenital malformation syndromes due to known exogenous causes, not elsewhere classified status at baseline(Yes)	0
TEU_HES_Q35_prev_No	Prevalent Q35 Cleft palate status at baseline(No)	0
TEU_HES_Q37_prev_No	Prevalent Q37 Cleft palate with cleft lip status at baseline(No)	0
TEU_HES_Q37_prev_Yes	Prevalent Q37 Cleft palate with cleft lip status at baseline(Yes)	0
TEU_HES_Q38_prev_No	Prevalent Q38 Other congenital malformations of tongue, mouth and pharynx status at baseline(No)	0
TEU_HES_Q38_prev_Yes	Prevalent Q38 Other congenital malformations of tongue, mouth and pharynx status at baseline(Yes)	0
TEU_HES_Q39_prev_No	Prevalent Q39 Congenital malformations of oesophagus status at baseline(No)	0
TEU_HES_Q39_prev_Yes	Prevalent Q39 Congenital malformations of oesophagus status at baseline(Yes)	0
TEU_HES_Q40_prev_No	Prevalent Q40 Other congenital malformations of upper alimentary tract status at baseline(No)	0
TEU_HES_Q40_prev_Yes	Prevalent Q40 Other congenital malformations of upper alimentary tract status at baseline(Yes)	0
TEU_HES_Q43_prev_No	Prevalent Q43 Other congenital malformations of intestine status at baseline(No)	0
TEU_HES_Q43_prev_Yes	Prevalent Q43 Other congenital malformations of intestine status at baseline(Yes)	0
TEU_HES_Q44_prev_No	Prevalent Q44 Congenital malformations of gallbladder, bile ducts and liver status at baseline(No)	0
TEU_HES_Q44_prev_Yes	Prevalent Q44 Congenital malformations of gallbladder, bile ducts and liver status at baseline(Yes)	0
TEU_HES_Q45_prev_No	Prevalent Q45 Other congenital malformations of digestive system status at baseline(No)	0
TEU_HES_Q45_prev_Yes	Prevalent Q45 Other congenital malformations of digestive system status at baseline(Yes)	0
TEU_HES_Q50_prev_No	Prevalent Q50 Congenital malformations of ovaries, Fallopian tubes and broad ligaments status at baseline(No)	0
TEU_HES_Q50_prev_Yes	Prevalent Q50 Congenital malformations of ovaries, Fallopian tubes and broad ligaments status at baseline(Yes)	0
TEU_HES_Q51_prev_No	Prevalent Q51 Congenital malformations of uterus and cervix status at baseline(No)	0
TEU_HES_Q35_prev_Yes	Prevalent Q35 Cleft palate status at baseline(Yes)	0
TEU_HES_Q34_prev_Yes	Prevalent Q34 Other congenital malformations of respiratory system status at baseline(Yes)	0
TEU_HES_Q20_prev_Yes	Prevalent Q20 Congenital malformations of cardiac chambers and connexions status at baseline(Yes)	0
TEU_HES_Q34_prev_No	Prevalent Q34 Other congenital malformations of respiratory system status at baseline(No)	0
TEU_HES_Q21_prev_Yes	Prevalent Q21 Congenital malformations of cardiac septa status at baseline(Yes)	0
TEU_HES_Q22_prev_No	Prevalent Q22 Congenital malformations of pulmonary and tricuspid valves status at baseline(No)	0
TEU_HES_Q22_prev_Yes	Prevalent Q22 Congenital malformations of pulmonary and tricuspid valves status at baseline(Yes)	0
TEU_HES_Q23_prev_No	Prevalent Q23 Congenital malformations of aortic and mitral valves status at baseline(No)	0
TEU_HES_Q23_prev_Yes	Prevalent Q23 Congenital malformations of aortic and mitral valves status at baseline(Yes)	0
TEU_HES_Q24_prev_No	Prevalent Q24 Other congenital malformations of heart status at baseline(No)	0
TEU_HES_Q24_prev_Yes	Prevalent Q24 Other congenital malformations of heart status at baseline(Yes)	0
TEU_HES_Q25_prev_No	Prevalent Q25 Congenital malformations of great arteries status at baseline(No)	0
TEU_HES_Q25_prev_Yes	Prevalent Q25 Congenital malformations of great arteries status at baseline(Yes)	0
TEU_HES_Q27_prev_No	Prevalent Q27 Other congenital malformations of peripheral vascular system status at baseline(No)	0
TEU_HES_Q27_prev_Yes	Prevalent Q27 Other congenital malformations of peripheral vascular system status at baseline(Yes)	0
TEU_HES_Q28_prev_No	Prevalent Q28 Other congenital malformations of circulatory system status at baseline(No)	0
TEU_HES_Q28_prev_Yes	Prevalent Q28 Other congenital malformations of circulatory system status at baseline(Yes)	0
TEU_HES_Q30_prev_No	Prevalent Q30 Congenital malformations of nose status at baseline(No)	0
TEU_HES_Q30_prev_Yes	Prevalent Q30 Congenital malformations of nose status at baseline(Yes)	0
TEU_HES_Q31_prev_No	Prevalent Q31 Congenital malformations of larynx status at baseline(No)	0
TEU_HES_Q31_prev_Yes	Prevalent Q31 Congenital malformations of larynx status at baseline(Yes)	0
TEU_HES_Q51_prev_Yes	Prevalent Q51 Congenital malformations of uterus and cervix status at baseline(Yes)	0
TEU_HES_Q52_prev_No	Prevalent Q52 Other congenital malformations of female genitalia status at baseline(No)	0
TEU_HES_Q52_prev_Yes	Prevalent Q52 Other congenital malformations of female genitalia status at baseline(Yes)	0
TEU_HES_Q60_prev_No	Prevalent Q60 Renal agenesis and other reduction defects of kidney status at baseline(No)	0
TEU_HES_Q71_prev_Yes	Prevalent Q71 Reduction defects of upper limb status at baseline(Yes)	0
TEU_HES_Q74_prev_No	Prevalent Q74 Other congenital malformations of limb(s) status at baseline(No)	0
TEU_HES_Q74_prev_Yes	Prevalent Q74 Other congenital malformations of limb(s) status at baseline(Yes)	0
TEU_HES_Q76_prev_No	Prevalent Q76 Congenital malformations of spine and bony thorax status at baseline(No)	0
TEU_HES_Q76_prev_Yes	Prevalent Q76 Congenital malformations of spine and bony thorax status at baseline(Yes)	0
TEU_HES_Q77_prev_No	Prevalent Q77 Osteochondrodysplasia with defects of growth of tubular bones and spine status at baseline(No)	0
TEU_HES_Q77_prev_Yes	Prevalent Q77 Osteochondrodysplasia with defects of growth of tubular bones and spine status at baseline(Yes)	0
TEU_HES_Q78_prev_No	Prevalent Q78 Other osteochondrodysplasias status at baseline(No)	0
TEU_HES_Q78_prev_Yes	Prevalent Q78 Other osteochondrodysplasias status at baseline(Yes)	0
TEU_HES_Q79_prev_No	Prevalent Q79 Congenital malformations of musculoskeletal system, not elsewhere classified status at baseline(No)	0
TEU_HES_Q79_prev_Yes	Prevalent Q79 Congenital malformations of musculoskeletal system, not elsewhere classified status at baseline(Yes)	0
TEU_HES_Q82_prev_No	Prevalent Q82 Other congenital malformations of skin status at baseline(No)	0
TEU_HES_Q82_prev_Yes	Prevalent Q82 Other congenital malformations of skin status at baseline(Yes)	0
TEU_HES_Q83_prev_No	Prevalent Q83 Congenital malformations of breast status at baseline(No)	0
TEU_HES_Q83_prev_Yes	Prevalent Q83 Congenital malformations of breast status at baseline(Yes)	0
TEU_HES_Q85_prev_No	Prevalent Q85 Phakomatoses, not elsewhere classified status at baseline(No)	0
TEU_HES_Q85_prev_Yes	Prevalent Q85 Phakomatoses, not elsewhere classified status at baseline(Yes)	0
TEU_HES_Q71_prev_No	Prevalent Q71 Reduction defects of upper limb status at baseline(No)	0
TEU_HES_Q70_prev_Yes	Prevalent Q70 Syndactyly status at baseline(Yes)	0
TEU_HES_Q70_prev_No	Prevalent Q70 Syndactyly status at baseline(No)	0
TEU_HES_Q64_prev_No	Prevalent Q64 Other congenital malformations of urinary system status at baseline(No)	0
TEU_HES_Q60_prev_Yes	Prevalent Q60 Renal agenesis and other reduction defects of kidney status at baseline(Yes)	0
TEU_HES_Q61_prev_No	Prevalent Q61 Cystic kidney disease status at baseline(No)	0
TEU_HES_Q61_prev_Yes	Prevalent Q61 Cystic kidney disease status at baseline(Yes)	0
TEU_HES_Q62_prev_No	Prevalent Q62 Congenital obstructive defects of renal pelvis and congenital malformations of ureter status at baseline(No)	0
TEU_HES_Q62_prev_Yes	Prevalent Q62 Congenital obstructive defects of renal pelvis and congenital malformations of ureter status at baseline(Yes)	0
TEU_HES_Q63_prev_No	Prevalent Q63 Other congenital malformations of kidney status at baseline(No)	0
TEU_HES_Q63_prev_Yes	Prevalent Q63 Other congenital malformations of kidney status at baseline(Yes)	0
TEU_HES_Q64_prev_Yes	Prevalent Q64 Other congenital malformations of urinary system status at baseline(Yes)	0
TEU_HES_Q68_prev_Yes	Prevalent Q68 Other congenital musculoskeletal deformities status at baseline(Yes)	0
TEU_HES_Q65_prev_No	Prevalent Q65 Congenital deformities of hip status at baseline(No)	0
TEU_HES_Q65_prev_Yes	Prevalent Q65 Congenital deformities of hip status at baseline(Yes)	0
TEU_HES_Q66_prev_No	Prevalent Q66 Congenital deformities of feet status at baseline(No)	0
TEU_HES_Q66_prev_Yes	Prevalent Q66 Congenital deformities of feet status at baseline(Yes)	0
TEU_HES_Q67_prev_No	Prevalent Q67 Congenital musculoskeletal deformities of head, face, spine and chest status at baseline(No)	0
TEU_HES_Q67_prev_Yes	Prevalent Q67 Congenital musculoskeletal deformities of head, face, spine and chest status at baseline(Yes)	0
TEU_HES_Q68_prev_No	Prevalent Q68 Other congenital musculoskeletal deformities status at baseline(No)	0
TEU_HES_Q21_prev_No	Prevalent Q21 Congenital malformations of cardiac septa status at baseline(No)	0
TEU_HES_Q20_prev_No	Prevalent Q20 Congenital malformations of cardiac chambers and connexions status at baseline(No)	0
TEU_HES_T63_prev_Yes	Prevalent T63 Toxic effect of contact with venomous animals status at baseline(Yes)	0
TEU_HES_T79_prev_Yes	Prevalent T79 Certain early complications of trauma, not elsewhere classified status at baseline(Yes)	0
TEU_HES_T80_prev_Yes	Prevalent T80 Complications following infusion, transfusion and therapeutic injection status at baseline(Yes)	0
TEU_HES_T81_prev_No	Prevalent T81 Complications of procedures, not elsewhere classified status at baseline(No)	0
TEU_HES_T81_prev_Yes	Prevalent T81 Complications of procedures, not elsewhere classified status at baseline(Yes)	0
TEU_HES_T82_prev_No	Prevalent T82 Complications of cardiac and vascular prosthetic devices, implants and grafts status at baseline(No)	0
TEU_HES_T82_prev_Yes	Prevalent T82 Complications of cardiac and vascular prosthetic devices, implants and grafts status at baseline(Yes)	0
TEU_HES_T83_prev_No	Prevalent T83 Complications of genito-urinary prosthetic devices, implants and grafts status at baseline(No)	0
TEU_HES_T83_prev_Yes	Prevalent T83 Complications of genito-urinary prosthetic devices, implants and grafts status at baseline(Yes)	0
TEU_HES_T84_prev_No	Prevalent T84 Complications of internal orthopaedic prosthetic devices, implants and grafts status at baseline(No)	0
TEU_HES_T84_prev_Yes	Prevalent T84 Complications of internal orthopaedic prosthetic devices, implants and grafts status at baseline(Yes)	0
TEU_HES_T85_prev_No	Prevalent T85 Complications of other internal prosthetic devices, implants and grafts status at baseline(No)	0
TEU_HES_T85_prev_Yes	Prevalent T85 Complications of other internal prosthetic devices, implants and grafts status at baseline(Yes)	0
TEU_HES_T86_prev_No	Prevalent T86 Failure and rejection of transplanted organs and tissues status at baseline(No)	0
TEU_HES_T86_prev_Yes	Prevalent T86 Failure and rejection of transplanted organs and tissues status at baseline(Yes)	0
TEU_HES_T87_prev_No	Prevalent T87 Complications peculiar to reattachment and amputation status at baseline(No)	0
TEU_HES_T87_prev_Yes	Prevalent T87 Complications peculiar to reattachment and amputation status at baseline(Yes)	0
TEU_HES_T88_prev_No	Prevalent T88 Other complications of surgical and medical care, not elsewhere classified status at baseline(No)	0
TEU_HES_T88_prev_Yes	Prevalent T88 Other complications of surgical and medical care, not elsewhere classified status at baseline(Yes)	0
TEU_HES_T80_prev_No	Prevalent T80 Complications following infusion, transfusion and therapeutic injection status at baseline(No)	0
TEU_HES_T79_prev_No	Prevalent T79 Certain early complications of trauma, not elsewhere classified status at baseline(No)	0
TEU_HES_Q18_prev_Yes	Prevalent Q18 Other congenital malformations of face and neck status at baseline(Yes)	0
TEU_HES_T78_prev_Yes	Prevalent T78 Adverse effects, not elsewhere classified status at baseline(Yes)	0
TEU_HES_T65_prev_No	Prevalent T65 Toxic effect of other and unspecified substances status at baseline(No)	0
TEU_HES_T65_prev_Yes	Prevalent T65 Toxic effect of other and unspecified substances status at baseline(Yes)	0
TEU_HES_T67_prev_No	Prevalent T67 Effects of heat and light status at baseline(No)	0
TEU_HES_T67_prev_Yes	Prevalent T67 Effects of heat and light status at baseline(Yes)	0
TEU_HES_T68_prev_No	Prevalent T68 Hypothermia status at baseline(No)	0
TEU_HES_T68_prev_Yes	Prevalent T68 Hypothermia status at baseline(Yes)	0
TEU_HES_T69_prev_No	Prevalent T69 Other effects of reduced temperature status at baseline(No)	0
TEU_HES_T69_prev_Yes	Prevalent T69 Other effects of reduced temperature status at baseline(Yes)	0
TEU_HES_T70_prev_No	Prevalent T70 Effects of air pressure and water pressure status at baseline(No)	0
TEU_HES_T70_prev_Yes	Prevalent T70 Effects of air pressure and water pressure status at baseline(Yes)	0
TEU_HES_T73_prev_No	Prevalent T73 Effects of other deprivation status at baseline(No)	0
TEU_HES_T73_prev_Yes	Prevalent T73 Effects of other deprivation status at baseline(Yes)	0
TEU_HES_T74_prev_No	Prevalent T74 Maltreatment syndromes status at baseline(No)	0
TEU_HES_T74_prev_Yes	Prevalent T74 Maltreatment syndromes status at baseline(Yes)	0
TEU_HES_T75_prev_No	Prevalent T75 Effects of other external causes status at baseline(No)	0
TEU_HES_T75_prev_Yes	Prevalent T75 Effects of other external causes status at baseline(Yes)	0
TEU_HES_T78_prev_No	Prevalent T78 Adverse effects, not elsewhere classified status at baseline(No)	0
TEU_HES_T90_prev_No	Prevalent T90 Sequelae of injuries of head status at baseline(No)	0
TEU_HES_T90_prev_Yes	Prevalent T90 Sequelae of injuries of head status at baseline(Yes)	0
TEU_HES_T91_prev_No	Prevalent T91 Sequelae of injuries of neck and trunk status at baseline(No)	0
TEU_HES_T91_prev_Yes	Prevalent T91 Sequelae of injuries of neck and trunk status at baseline(Yes)	0
TEU_HES_Q07_prev_No	Prevalent Q07 Other congenital malformations of nervous system status at baseline(No)	0
TEU_HES_Q07_prev_Yes	Prevalent Q07 Other congenital malformations of nervous system status at baseline(Yes)	0
TEU_HES_Q10_prev_No	Prevalent Q10 Congenital malformations of eyelid, lachrymal apparatus and orbit status at baseline(No)	0
TEU_HES_Q10_prev_Yes	Prevalent Q10 Congenital malformations of eyelid, lachrymal apparatus and orbit status at baseline(Yes)	0
TEU_HES_Q11_prev_No	Prevalent Q11 Anophthalmos, microphthalmos and macrophthalmos status at baseline(No)	0
TEU_HES_Q11_prev_Yes	Prevalent Q11 Anophthalmos, microphthalmos and macrophthalmos status at baseline(Yes)	0
TEU_HES_Q12_prev_No	Prevalent Q12 Congenital lens malformations status at baseline(No)	0
TEU_HES_Q12_prev_Yes	Prevalent Q12 Congenital lens malformations status at baseline(Yes)	0
TEU_HES_Q13_prev_No	Prevalent Q13 Congenital malformations of anterior segment of eye status at baseline(No)	0
TEU_HES_Q13_prev_Yes	Prevalent Q13 Congenital malformations of anterior segment of eye status at baseline(Yes)	0
TEU_HES_Q14_prev_No	Prevalent Q14 Congenital malformations of posterior segment of eye status at baseline(No)	0
TEU_HES_Q14_prev_Yes	Prevalent Q14 Congenital malformations of posterior segment of eye status at baseline(Yes)	0
TEU_HES_Q15_prev_No	Prevalent Q15 Other congenital malformations of eye status at baseline(No)	0
TEU_HES_Q15_prev_Yes	Prevalent Q15 Other congenital malformations of eye status at baseline(Yes)	0
TEU_HES_Q17_prev_No	Prevalent Q17 Other congenital malformations of ear status at baseline(No)	0
TEU_HES_Q17_prev_Yes	Prevalent Q17 Other congenital malformations of ear status at baseline(Yes)	0
TEU_HES_Q18_prev_No	Prevalent Q18 Other congenital malformations of face and neck status at baseline(No)	0
TEU_HES_Q05_prev_Yes	Prevalent Q05 Spina bifida status at baseline(Yes)	0
TEU_HES_Q05_prev_No	Prevalent Q05 Spina bifida status at baseline(No)	0
TEU_HES_Q02_prev_Yes	Prevalent Q02 Microcephaly status at baseline(Yes)	0
TEU_HES_T95_prev_Yes	Prevalent T95 Sequelae of burns, corrosions and frostbite status at baseline(Yes)	0
TEU_HES_T92_prev_No	Prevalent T92 Sequelae of injuries of upper limb status at baseline(No)	0
TEU_HES_T92_prev_Yes	Prevalent T92 Sequelae of injuries of upper limb status at baseline(Yes)	0
TEU_HES_T93_prev_No	Prevalent T93 Sequelae of injuries of lower limb status at baseline(No)	0
TEU_HES_T93_prev_Yes	Prevalent T93 Sequelae of injuries of lower limb status at baseline(Yes)	0
TEU_HES_T94_prev_No	Prevalent T94 Sequelae of injuries involving multiple and unspecified body regions status at baseline(No)	0
TEU_HES_T94_prev_Yes	Prevalent T94 Sequelae of injuries involving multiple and unspecified body regions status at baseline(Yes)	0
TEU_HES_T95_prev_No	Prevalent T95 Sequelae of burns, corrosions and frostbite status at baseline(No)	0
TEU_HES_T98_prev_No	Prevalent T98 Sequelae of other and unspecified effects of external causes status at baseline(No)	0
TEU_HES_Q02_prev_No	Prevalent Q02 Microcephaly status at baseline(No)	0
TEU_HES_T98_prev_Yes	Prevalent T98 Sequelae of other and unspecified effects of external causes status at baseline(Yes)	0
TEU_HES_P14_prev_No	Prevalent P14 Birth injury to peripheral nervous system status at baseline(No)	0
TEU_HES_P14_prev_Yes	Prevalent P14 Birth injury to peripheral nervous system status at baseline(Yes)	0
TEU_HES_P15_prev_No	Prevalent P15 Other birth injuries status at baseline(No)	0
TEU_HES_P15_prev_Yes	Prevalent P15 Other birth injuries status at baseline(Yes)	0
TEU_HES_P23_prev_No	Prevalent P23 Congenital pneumonia status at baseline(No)	0
TEU_HES_P23_prev_Yes	Prevalent P23 Congenital pneumonia status at baseline(Yes)	0
TEU_HES_S61_prev_Yes	Prevalent S61 Open wound of wrist and hand status at baseline(Yes)	0
TEU_HES_S61_prev_No	Prevalent S61 Open wound of wrist and hand status at baseline(No)	0
TEU_HES_S60_prev_Yes	Prevalent S60 Superficial injury of wrist and hand status at baseline(Yes)	0
TEU_HES_N05_prev_Yes	Prevalent N05 Unspecified nephritic syndrome status at baseline(Yes)	0
TEU_HES_N06_prev_Yes	Prevalent N06 Isolated proteinuria with specified morphological lesion status at baseline(Yes)	0
TEU_HES_N08_prev_No	Prevalent N08 Glomerular disorders in diseases classified elsewhere status at baseline(No)	0
TEU_HES_N08_prev_Yes	Prevalent N08 Glomerular disorders in diseases classified elsewhere status at baseline(Yes)	0
TEU_HES_N10_prev_No	Prevalent N10 Acute tubulo-interstitial nephritis status at baseline(No)	0
TEU_HES_N10_prev_Yes	Prevalent N10 Acute tubulo-interstitial nephritis status at baseline(Yes)	0
TEU_HES_N11_prev_No	Prevalent N11 Chronic tubulo-interstitial nephritis status at baseline(No)	0
TEU_HES_N11_prev_Yes	Prevalent N11 Chronic tubulo-interstitial nephritis status at baseline(Yes)	0
TEU_HES_N12_prev_No	Prevalent N12 Tubulo-interstitial nephritis, not specified as acute or chronic status at baseline(No)	0
TEU_HES_N12_prev_Yes	Prevalent N12 Tubulo-interstitial nephritis, not specified as acute or chronic status at baseline(Yes)	0
TEU_HES_N13_prev_No	Prevalent N13 Obstructive and reflux uropathy status at baseline(No)	0
TEU_HES_N13_prev_Yes	Prevalent N13 Obstructive and reflux uropathy status at baseline(Yes)	0
TEU_HES_N14_prev_No	Prevalent N14 Drug- and heavy-metal-induced tubulo-interstitial and tubular conditions status at baseline(No)	0
TEU_HES_N14_prev_Yes	Prevalent N14 Drug- and heavy-metal-induced tubulo-interstitial and tubular conditions status at baseline(Yes)	0
TEU_HES_N15_prev_No	Prevalent N15 Other renal tubulo-interstitial diseases status at baseline(No)	0
TEU_HES_N15_prev_Yes	Prevalent N15 Other renal tubulo-interstitial diseases status at baseline(Yes)	0
TEU_HES_N16_prev_No	Prevalent N16 Renal tubulo-interstitial disorders in diseases classified elsewhere status at baseline(No)	0
TEU_HES_N16_prev_Yes	Prevalent N16 Renal tubulo-interstitial disorders in diseases classified elsewhere status at baseline(Yes)	0
TEU_HES_N06_prev_No	Prevalent N06 Isolated proteinuria with specified morphological lesion status at baseline(No)	0
TEU_HES_N05_prev_No	Prevalent N05 Unspecified nephritic syndrome status at baseline(No)	0
TEU_HES_N17_prev_Yes	Prevalent N17 Acute renal failure status at baseline(Yes)	0
TEU_HES_N04_prev_Yes	Prevalent N04 Nephrotic syndrome status at baseline(Yes)	0
TEU_HES_M93_prev_No	Prevalent M93 Other osteochondropathies status at baseline(No)	0
TEU_HES_M93_prev_Yes	Prevalent M93 Other osteochondropathies status at baseline(Yes)	0
TEU_HES_M94_prev_No	Prevalent M94 Other disorders of cartilage status at baseline(No)	0
TEU_HES_M94_prev_Yes	Prevalent M94 Other disorders of cartilage status at baseline(Yes)	0
TEU_HES_M95_prev_No	Prevalent M95 Other acquired deformities of musculoskeletal system and connective tissue status at baseline(No)	0
TEU_HES_M95_prev_Yes	Prevalent M95 Other acquired deformities of musculoskeletal system and connective tissue status at baseline(Yes)	0
TEU_HES_M96_prev_No	Prevalent M96 Postprocedural musculoskeletal disorders, not elsewhere classified status at baseline(No)	0
TEU_HES_M96_prev_Yes	Prevalent M96 Postprocedural musculoskeletal disorders, not elsewhere classified status at baseline(Yes)	0
TEU_HES_M99_prev_No	Prevalent M99 Biomechanical lesions, not elsewhere classified status at baseline(No)	0
TEU_HES_M99_prev_Yes	Prevalent M99 Biomechanical lesions, not elsewhere classified status at baseline(Yes)	0
TEU_HES_N01_prev_No	Prevalent N01 Rapidly progressive nephritic syndrome status at baseline(No)	0
TEU_HES_N01_prev_Yes	Prevalent N01 Rapidly progressive nephritic syndrome status at baseline(Yes)	0
TEU_HES_N02_prev_No	Prevalent N02 Recurrent and persistent haematuria status at baseline(No)	0
TEU_HES_N02_prev_Yes	Prevalent N02 Recurrent and persistent haematuria status at baseline(Yes)	0
TEU_HES_N03_prev_No	Prevalent N03 Chronic nephritic syndrome status at baseline(No)	0
TEU_HES_N03_prev_Yes	Prevalent N03 Chronic nephritic syndrome status at baseline(Yes)	0
TEU_HES_N04_prev_No	Prevalent N04 Nephrotic syndrome status at baseline(No)	0
TEU_HES_N17_prev_No	Prevalent N17 Acute renal failure status at baseline(No)	0
TEU_HES_N18_prev_No	Prevalent N18 Chronic renal failure status at baseline(No)	0
TEU_HES_S60_prev_No	Prevalent S60 Superficial injury of wrist and hand status at baseline(No)	0
TEU_HES_N30_prev_Yes	Prevalent N30 Cystitis status at baseline(Yes)	0
TEU_HES_N31_prev_Yes	Prevalent N31 Neuromuscular dysfunction of bladder, not elsewhere classified status at baseline(Yes)	0
TEU_HES_N32_prev_No	Prevalent N32 Other disorders of bladder status at baseline(No)	0
TEU_HES_N32_prev_Yes	Prevalent N32 Other disorders of bladder status at baseline(Yes)	0
TEU_HES_N33_prev_No	Prevalent N33 Bladder disorders in diseases classified elsewhere status at baseline(No)	0
TEU_HES_N33_prev_Yes	Prevalent N33 Bladder disorders in diseases classified elsewhere status at baseline(Yes)	0
TEU_HES_N34_prev_No	Prevalent N34 Urethritis and urethral syndrome status at baseline(No)	0
TEU_HES_N34_prev_Yes	Prevalent N34 Urethritis and urethral syndrome status at baseline(Yes)	0
TEU_HES_N35_prev_No	Prevalent N35 Urethral stricture status at baseline(No)	0
TEU_HES_N35_prev_Yes	Prevalent N35 Urethral stricture status at baseline(Yes)	0
TEU_HES_N36_prev_No	Prevalent N36 Other disorders of urethra status at baseline(No)	0
TEU_HES_N36_prev_Yes	Prevalent N36 Other disorders of urethra status at baseline(Yes)	0
TEU_HES_N39_prev_No	Prevalent N39 Other disorders of urinary system status at baseline(No)	0
TEU_HES_N39_prev_Yes	Prevalent N39 Other disorders of urinary system status at baseline(Yes)	0
TEU_HES_N40_prev_No	Prevalent N40 Hyperplasia of prostate status at baseline(No)	0
TEU_HES_N40_prev_Yes	Prevalent N40 Hyperplasia of prostate status at baseline(Yes)	0
TEU_HES_N48_prev_No	Prevalent N48 Other disorders of penis status at baseline(No)	0
TEU_HES_N48_prev_Yes	Prevalent N48 Other disorders of penis status at baseline(Yes)	0
TEU_HES_N31_prev_No	Prevalent N31 Neuromuscular dysfunction of bladder, not elsewhere classified status at baseline(No)	0
TEU_HES_N30_prev_No	Prevalent N30 Cystitis status at baseline(No)	0
TEU_HES_N18_prev_Yes	Prevalent N18 Chronic renal failure status at baseline(Yes)	0
TEU_HES_N29_prev_Yes	Prevalent N29 Other disorders of kidney and ureter in diseases classified elsewhere status at baseline(Yes)	0
TEU_HES_N19_prev_No	Prevalent N19 Unspecified renal failure status at baseline(No)	0
TEU_HES_N19_prev_Yes	Prevalent N19 Unspecified renal failure status at baseline(Yes)	0
TEU_HES_N20_prev_No	Prevalent N20 Calculus of kidney and ureter status at baseline(No)	0
TEU_HES_N20_prev_Yes	Prevalent N20 Calculus of kidney and ureter status at baseline(Yes)	0
TEU_HES_N21_prev_No	Prevalent N21 Calculus of lower urinary tract status at baseline(No)	0
TEU_HES_N21_prev_Yes	Prevalent N21 Calculus of lower urinary tract status at baseline(Yes)	0
TEU_HES_N23_prev_No	Prevalent N23 Unspecified renal colic status at baseline(No)	0
TEU_HES_N23_prev_Yes	Prevalent N23 Unspecified renal colic status at baseline(Yes)	0
TEU_HES_N25_prev_No	Prevalent N25 Disorders resulting from impaired renal tubular function status at baseline(No)	0
TEU_HES_N25_prev_Yes	Prevalent N25 Disorders resulting from impaired renal tubular function status at baseline(Yes)	0
TEU_HES_N26_prev_No	Prevalent N26 Unspecified contracted kidney status at baseline(No)	0
TEU_HES_N26_prev_Yes	Prevalent N26 Unspecified contracted kidney status at baseline(Yes)	0
TEU_HES_N27_prev_No	Prevalent N27 Small kidney of unknown cause status at baseline(No)	0
TEU_HES_N27_prev_Yes	Prevalent N27 Small kidney of unknown cause status at baseline(Yes)	0
TEU_HES_N28_prev_No	Prevalent N28 Other disorders of kidney and ureter, not elsewhere classified status at baseline(No)	0
TEU_HES_N28_prev_Yes	Prevalent N28 Other disorders of kidney and ureter, not elsewhere classified status at baseline(Yes)	0
TEU_HES_N29_prev_No	Prevalent N29 Other disorders of kidney and ureter in diseases classified elsewhere status at baseline(No)	0
TEU_HES_M92_prev_Yes	Prevalent M92 Other juvenile osteochondrosis status at baseline(Yes)	0
TEU_HES_M92_prev_No	Prevalent M92 Other juvenile osteochondrosis status at baseline(No)	0
TEU_HES_M91_prev_Yes	Prevalent M91 Juvenile osteochondrosis of hip and pelvis status at baseline(Yes)	0
TEU_HES_M49_prev_No	Prevalent M49 Spondylopathies in diseases classified elsewhere status at baseline(No)	0
TEU_HES_M50_prev_No	Prevalent M50 Cervical disk disorders status at baseline(No)	0
TEU_HES_M50_prev_Yes	Prevalent M50 Cervical disk disorders status at baseline(Yes)	0
TEU_HES_M51_prev_No	Prevalent M51 Other intervertebral disk disorders status at baseline(No)	0
TEU_HES_M51_prev_Yes	Prevalent M51 Other intervertebral disk disorders status at baseline(Yes)	0
TEU_HES_M53_prev_No	Prevalent M53 Other dorsopathies, not elsewhere classified status at baseline(No)	0
TEU_HES_M53_prev_Yes	Prevalent M53 Other dorsopathies, not elsewhere classified status at baseline(Yes)	0
TEU_HES_M54_prev_No	Prevalent M54 Dorsalgia status at baseline(No)	0
TEU_HES_M54_prev_Yes	Prevalent M54 Dorsalgia status at baseline(Yes)	0
TEU_HES_M60_prev_No	Prevalent M60 Myositis status at baseline(No)	0
TEU_HES_M60_prev_Yes	Prevalent M60 Myositis status at baseline(Yes)	0
TEU_HES_M61_prev_No	Prevalent M61 Calcification and ossification of muscle status at baseline(No)	0
TEU_HES_M61_prev_Yes	Prevalent M61 Calcification and ossification of muscle status at baseline(Yes)	0
TEU_HES_M62_prev_No	Prevalent M62 Other disorders of muscle status at baseline(No)	0
TEU_HES_M62_prev_Yes	Prevalent M62 Other disorders of muscle status at baseline(Yes)	0
TEU_HES_M65_prev_No	Prevalent M65 Synovitis and tenosynovitis status at baseline(No)	0
TEU_HES_M65_prev_Yes	Prevalent M65 Synovitis and tenosynovitis status at baseline(Yes)	0
TEU_HES_M66_prev_No	Prevalent M66 Spontaneous rupture of synovium and tendon status at baseline(No)	0
TEU_HES_M49_prev_Yes	Prevalent M49 Spondylopathies in diseases classified elsewhere status at baseline(Yes)	0
TEU_HES_M48_prev_Yes	Prevalent M48 Other spondylopathies status at baseline(Yes)	0
TEU_HES_M91_prev_No	Prevalent M91 Juvenile osteochondrosis of hip and pelvis status at baseline(No)	0
TEU_HES_M48_prev_No	Prevalent M48 Other spondylopathies status at baseline(No)	0
TEU_HES_M35_prev_Yes	Prevalent M35 Other systemic involvement of connective tissue status at baseline(Yes)	0
TEU_HES_M36_prev_No	Prevalent M36 Systemic disorders of connective tissue in diseases classified elsewhere status at baseline(No)	0
TEU_HES_M36_prev_Yes	Prevalent M36 Systemic disorders of connective tissue in diseases classified elsewhere status at baseline(Yes)	0
TEU_HES_M40_prev_No	Prevalent M40 Kyphosis and lordosis status at baseline(No)	0
TEU_HES_M40_prev_Yes	Prevalent M40 Kyphosis and lordosis status at baseline(Yes)	0
TEU_HES_M41_prev_No	Prevalent M41 Scoliosis status at baseline(No)	0
TEU_HES_M41_prev_Yes	Prevalent M41 Scoliosis status at baseline(Yes)	0
TEU_HES_M42_prev_No	Prevalent M42 Spinal osteochondrosis status at baseline(No)	0
TEU_HES_M42_prev_Yes	Prevalent M42 Spinal osteochondrosis status at baseline(Yes)	0
TEU_HES_M43_prev_No	Prevalent M43 Other deforming dorsopathies status at baseline(No)	0
TEU_HES_M43_prev_Yes	Prevalent M43 Other deforming dorsopathies status at baseline(Yes)	0
TEU_HES_M45_prev_No	Prevalent M45 Ankylosing spondylitis status at baseline(No)	0
TEU_HES_M45_prev_Yes	Prevalent M45 Ankylosing spondylitis status at baseline(Yes)	0
TEU_HES_M46_prev_No	Prevalent M46 Other inflammatory spondylopathies status at baseline(No)	0
TEU_HES_M46_prev_Yes	Prevalent M46 Other inflammatory spondylopathies status at baseline(Yes)	0
TEU_HES_M47_prev_No	Prevalent M47 Spondylosis status at baseline(No)	0
TEU_HES_M47_prev_Yes	Prevalent M47 Spondylosis status at baseline(Yes)	0
TEU_HES_M66_prev_Yes	Prevalent M66 Spontaneous rupture of synovium and tendon status at baseline(Yes)	0
TEU_HES_M67_prev_No	Prevalent M67 Other disorders of synovium and tendon status at baseline(No)	0
TEU_HES_M67_prev_Yes	Prevalent M67 Other disorders of synovium and tendon status at baseline(Yes)	0
TEU_HES_M68_prev_No	Prevalent M68 Disorders of synovium and tendon in diseases classified elsewhere status at baseline(No)	0
TEU_HES_M82_prev_Yes	Prevalent M82 Osteoporosis in diseases classified elsewhere status at baseline(Yes)	0
TEU_HES_M83_prev_No	Prevalent M83 Adult osteomalacia status at baseline(No)	0
TEU_HES_M83_prev_Yes	Prevalent M83 Adult osteomalacia status at baseline(Yes)	0
TEU_HES_M84_prev_No	Prevalent M84 Disorders of continuity of bone status at baseline(No)	0
TEU_HES_M84_prev_Yes	Prevalent M84 Disorders of continuity of bone status at baseline(Yes)	0
TEU_HES_M85_prev_No	Prevalent M85 Other disorders of bone density and structure status at baseline(No)	0
TEU_HES_M85_prev_Yes	Prevalent M85 Other disorders of bone density and structure status at baseline(Yes)	0
TEU_HES_M86_prev_No	Prevalent M86 Osteomyelitis status at baseline(No)	0
TEU_HES_M86_prev_Yes	Prevalent M86 Osteomyelitis status at baseline(Yes)	0
TEU_HES_M87_prev_No	Prevalent M87 Osteonecrosis status at baseline(No)	0
TEU_HES_M87_prev_Yes	Prevalent M87 Osteonecrosis status at baseline(Yes)	0
TEU_HES_M88_prev_No	Prevalent M88 Paget's disease of bone [osteitis deformans] status at baseline(No)	0
TEU_HES_M88_prev_Yes	Prevalent M88 Paget's disease of bone [osteitis deformans] status at baseline(Yes)	0
TEU_HES_M89_prev_No	Prevalent M89 Other disorders of bone status at baseline(No)	0
TEU_HES_M89_prev_Yes	Prevalent M89 Other disorders of bone status at baseline(Yes)	0
TEU_HES_M90_prev_No	Prevalent M90 Osteopathies in diseases classified elsewhere status at baseline(No)	0
TEU_HES_M90_prev_Yes	Prevalent M90 Osteopathies in diseases classified elsewhere status at baseline(Yes)	0
TEU_HES_M82_prev_No	Prevalent M82 Osteoporosis in diseases classified elsewhere status at baseline(No)	0
TEU_HES_M81_prev_Yes	Prevalent M81 Osteoporosis without pathological fracture status at baseline(Yes)	0
TEU_HES_M81_prev_No	Prevalent M81 Osteoporosis without pathological fracture status at baseline(No)	0
TEU_HES_M75_prev_No	Prevalent M75 Shoulder lesions status at baseline(No)	0
TEU_HES_M68_prev_Yes	Prevalent M68 Disorders of synovium and tendon in diseases classified elsewhere status at baseline(Yes)	0
TEU_HES_M70_prev_No	Prevalent M70 Soft tissue disorders related to use, overuse and pressure status at baseline(No)	0
TEU_HES_M70_prev_Yes	Prevalent M70 Soft tissue disorders related to use, overuse and pressure status at baseline(Yes)	0
TEU_HES_M71_prev_No	Prevalent M71 Other bursopathies status at baseline(No)	0
TEU_HES_M71_prev_Yes	Prevalent M71 Other bursopathies status at baseline(Yes)	0
TEU_HES_M72_prev_No	Prevalent M72 Fibroblastic disorders status at baseline(No)	0
TEU_HES_M72_prev_Yes	Prevalent M72 Fibroblastic disorders status at baseline(Yes)	0
TEU_HES_M75_prev_Yes	Prevalent M75 Shoulder lesions status at baseline(Yes)	0
TEU_HES_M80_prev_Yes	Prevalent M80 Osteoporosis with pathological fracture status at baseline(Yes)	0
TEU_HES_M76_prev_No	Prevalent M76 Enthesopathies of lower limb, excluding foot status at baseline(No)	0
TEU_HES_M76_prev_Yes	Prevalent M76 Enthesopathies of lower limb, excluding foot status at baseline(Yes)	0
TEU_HES_M77_prev_No	Prevalent M77 Other enthesopathies status at baseline(No)	0
TEU_HES_M77_prev_Yes	Prevalent M77 Other enthesopathies status at baseline(Yes)	0
TEU_HES_M79_prev_No	Prevalent M79 Other soft tissue disorders, not elsewhere classified status at baseline(No)	0
TEU_HES_M79_prev_Yes	Prevalent M79 Other soft tissue disorders, not elsewhere classified status at baseline(Yes)	0
TEU_HES_M80_prev_No	Prevalent M80 Osteoporosis with pathological fracture status at baseline(No)	0
TEU_HES_N50_prev_No	Prevalent N50 Other disorders of male genital organs status at baseline(No)	0
TEU_HES_N50_prev_Yes	Prevalent N50 Other disorders of male genital organs status at baseline(Yes)	0
TEU_HES_N60_prev_No	Prevalent N60 Benign mammary dysplasia status at baseline(No)	0
TEU_HES_S27_prev_No	Prevalent S27 Injury of other and unspecified intrathoracic organs status at baseline(No)	0
TEU_HES_S29_prev_No	Prevalent S29 Other and unspecified injuries of thorax status at baseline(No)	0
TEU_HES_S29_prev_Yes	Prevalent S29 Other and unspecified injuries of thorax status at baseline(Yes)	0
TEU_HES_S30_prev_No	Prevalent S30 Superficial injury of abdomen, lower back and pelvis status at baseline(No)	0
TEU_HES_S30_prev_Yes	Prevalent S30 Superficial injury of abdomen, lower back and pelvis status at baseline(Yes)	0
TEU_HES_S31_prev_No	Prevalent S31 Open wound of abdomen, lower back and pelvis status at baseline(No)	0
TEU_HES_S31_prev_Yes	Prevalent S31 Open wound of abdomen, lower back and pelvis status at baseline(Yes)	0
TEU_HES_S32_prev_No	Prevalent S32 Fracture of lumbar spine and pelvis status at baseline(No)	0
TEU_HES_S32_prev_Yes	Prevalent S32 Fracture of lumbar spine and pelvis status at baseline(Yes)	0
TEU_HES_S33_prev_No	Prevalent S33 Dislocation, sprain and strain of joints and ligaments of lumbar spine and pelvis status at baseline(No)	0
TEU_HES_S33_prev_Yes	Prevalent S33 Dislocation, sprain and strain of joints and ligaments of lumbar spine and pelvis status at baseline(Yes)	0
TEU_HES_S34_prev_No	Prevalent S34 Injury of nerves and lumbar spinal cord at abdomen, lower back and pelvis level status at baseline(No)	0
TEU_HES_S34_prev_Yes	Prevalent S34 Injury of nerves and lumbar spinal cord at abdomen, lower back and pelvis level status at baseline(Yes)	0
TEU_HES_S35_prev_No	Prevalent S35 Injury of blood vessels at abdomen, lower back and pelvis level status at baseline(No)	0
TEU_HES_S35_prev_Yes	Prevalent S35 Injury of blood vessels at abdomen, lower back and pelvis level status at baseline(Yes)	0
TEU_HES_S36_prev_No	Prevalent S36 Injury of intra-abdominal organs status at baseline(No)	0
TEU_HES_S36_prev_Yes	Prevalent S36 Injury of intra-abdominal organs status at baseline(Yes)	0
TEU_HES_S37_prev_No	Prevalent S37 Injury of urinary and pelvic organs status at baseline(No)	0
TEU_HES_S27_prev_Yes	Prevalent S27 Injury of other and unspecified intrathoracic organs status at baseline(Yes)	0
TEU_HES_S26_prev_Yes	Prevalent S26 Injury of heart status at baseline(Yes)	0
TEU_HES_S12_prev_Yes	Prevalent S12 Fracture of neck status at baseline(Yes)	0
TEU_HES_S26_prev_No	Prevalent S26 Injury of heart status at baseline(No)	0
TEU_HES_S13_prev_Yes	Prevalent S13 Dislocation, sprain and strain of joints and ligaments at neck level status at baseline(Yes)	0
TEU_HES_S14_prev_No	Prevalent S14 Injury of nerves and spinal cord at neck level status at baseline(No)	0
TEU_HES_S14_prev_Yes	Prevalent S14 Injury of nerves and spinal cord at neck level status at baseline(Yes)	0
TEU_HES_S16_prev_No	Prevalent S16 Injury of muscle and tendon at neck level status at baseline(No)	0
TEU_HES_S16_prev_Yes	Prevalent S16 Injury of muscle and tendon at neck level status at baseline(Yes)	0
TEU_HES_S19_prev_No	Prevalent S19 Other and unspecified injuries of neck status at baseline(No)	0
TEU_HES_S19_prev_Yes	Prevalent S19 Other and unspecified injuries of neck status at baseline(Yes)	0
TEU_HES_S20_prev_No	Prevalent S20 Superficial injury of thorax status at baseline(No)	0
TEU_HES_S20_prev_Yes	Prevalent S20 Superficial injury of thorax status at baseline(Yes)	0
TEU_HES_S21_prev_No	Prevalent S21 Open wound of thorax status at baseline(No)	0
TEU_HES_S21_prev_Yes	Prevalent S21 Open wound of thorax status at baseline(Yes)	0
TEU_HES_S22_prev_No	Prevalent S22 Fracture of rib(s), sternum and thoracic spine status at baseline(No)	0
TEU_HES_S22_prev_Yes	Prevalent S22 Fracture of rib(s), sternum and thoracic spine status at baseline(Yes)	0
TEU_HES_S23_prev_No	Prevalent S23 Dislocation, sprain and strain of joints and ligaments of thorax status at baseline(No)	0
TEU_HES_S23_prev_Yes	Prevalent S23 Dislocation, sprain and strain of joints and ligaments of thorax status at baseline(Yes)	0
TEU_HES_S25_prev_No	Prevalent S25 Injury of blood vessels of thorax status at baseline(No)	0
TEU_HES_S25_prev_Yes	Prevalent S25 Injury of blood vessels of thorax status at baseline(Yes)	0
TEU_HES_S37_prev_Yes	Prevalent S37 Injury of urinary and pelvic organs status at baseline(Yes)	0
TEU_HES_S39_prev_No	Prevalent S39 Other and unspecified injuries of abdomen, lower back and pelvis status at baseline(No)	0
TEU_HES_S39_prev_Yes	Prevalent S39 Other and unspecified injuries of abdomen, lower back and pelvis status at baseline(Yes)	0
TEU_HES_S40_prev_No	Prevalent S40 Superficial injury of shoulder and upper arm status at baseline(No)	0
TEU_HES_S51_prev_Yes	Prevalent S51 Open wound of forearm status at baseline(Yes)	0
TEU_HES_S52_prev_No	Prevalent S52 Fracture of forearm status at baseline(No)	0
TEU_HES_S52_prev_Yes	Prevalent S52 Fracture of forearm status at baseline(Yes)	0
TEU_HES_S53_prev_No	Prevalent S53 Dislocation, sprain and strain of joints and ligaments of elbow status at baseline(No)	0
TEU_HES_S53_prev_Yes	Prevalent S53 Dislocation, sprain and strain of joints and ligaments of elbow status at baseline(Yes)	0
TEU_HES_S54_prev_No	Prevalent S54 Injury of nerves at forearm level status at baseline(No)	0
TEU_HES_S54_prev_Yes	Prevalent S54 Injury of nerves at forearm level status at baseline(Yes)	0
TEU_HES_S55_prev_No	Prevalent S55 Injury of blood vessels at forearm level status at baseline(No)	0
TEU_HES_S55_prev_Yes	Prevalent S55 Injury of blood vessels at forearm level status at baseline(Yes)	0
TEU_HES_S56_prev_No	Prevalent S56 Injury of muscle and tendon at forearm level status at baseline(No)	0
TEU_HES_S56_prev_Yes	Prevalent S56 Injury of muscle and tendon at forearm level status at baseline(Yes)	0
TEU_HES_S57_prev_No	Prevalent S57 Crushing injury of forearm status at baseline(No)	0
TEU_HES_S57_prev_Yes	Prevalent S57 Crushing injury of forearm status at baseline(Yes)	0
TEU_HES_S58_prev_No	Prevalent S58 Traumatic amputation of forearm status at baseline(No)	0
TEU_HES_S58_prev_Yes	Prevalent S58 Traumatic amputation of forearm status at baseline(Yes)	0
TEU_HES_S59_prev_No	Prevalent S59 Other and unspecified injuries of forearm status at baseline(No)	0
TEU_HES_S59_prev_Yes	Prevalent S59 Other and unspecified injuries of forearm status at baseline(Yes)	0
TEU_HES_S51_prev_No	Prevalent S51 Open wound of forearm status at baseline(No)	0
TEU_HES_S50_prev_Yes	Prevalent S50 Superficial injury of forearm status at baseline(Yes)	0
TEU_HES_S50_prev_No	Prevalent S50 Superficial injury of forearm status at baseline(No)	0
TEU_HES_S44_prev_No	Prevalent S44 Injury of nerves at shoulder and upper arm level status at baseline(No)	0
TEU_HES_S40_prev_Yes	Prevalent S40 Superficial injury of shoulder and upper arm status at baseline(Yes)	0
TEU_HES_S41_prev_No	Prevalent S41 Open wound of shoulder and upper arm status at baseline(No)	0
TEU_HES_S41_prev_Yes	Prevalent S41 Open wound of shoulder and upper arm status at baseline(Yes)	0
TEU_HES_S42_prev_No	Prevalent S42 Fracture of shoulder and upper arm status at baseline(No)	0
TEU_HES_S42_prev_Yes	Prevalent S42 Fracture of shoulder and upper arm status at baseline(Yes)	0
TEU_HES_S43_prev_No	Prevalent S43 Dislocation, sprain and strain of joints and ligaments of shoulder girdle status at baseline(No)	0
TEU_HES_S43_prev_Yes	Prevalent S43 Dislocation, sprain and strain of joints and ligaments of shoulder girdle status at baseline(Yes)	0
TEU_HES_S44_prev_Yes	Prevalent S44 Injury of nerves at shoulder and upper arm level status at baseline(Yes)	0
TEU_HES_S49_prev_Yes	Prevalent S49 Other and unspecified injuries of shoulder and upper arm status at baseline(Yes)	0
TEU_HES_S45_prev_No	Prevalent S45 Injury of blood vessels at shoulder and upper arm level status at baseline(No)	0
TEU_HES_S45_prev_Yes	Prevalent S45 Injury of blood vessels at shoulder and upper arm level status at baseline(Yes)	0
TEU_HES_S46_prev_No	Prevalent S46 Injury of muscle and tendon at shoulder and upper arm level status at baseline(No)	0
TEU_HES_S46_prev_Yes	Prevalent S46 Injury of muscle and tendon at shoulder and upper arm level status at baseline(Yes)	0
TEU_HES_S48_prev_No	Prevalent S48 Traumatic amputation of shoulder and upper arm status at baseline(No)	0
TEU_HES_S48_prev_Yes	Prevalent S48 Traumatic amputation of shoulder and upper arm status at baseline(Yes)	0
TEU_HES_S49_prev_No	Prevalent S49 Other and unspecified injuries of shoulder and upper arm status at baseline(No)	0
TEU_HES_S13_prev_No	Prevalent S13 Dislocation, sprain and strain of joints and ligaments at neck level status at baseline(No)	0
TEU_HES_S12_prev_No	Prevalent S12 Fracture of neck status at baseline(No)	0
TEU_HES_N60_prev_Yes	Prevalent N60 Benign mammary dysplasia status at baseline(Yes)	0
TEU_HES_N76_prev_Yes	Prevalent N76 Other inflammation of vagina and vulva status at baseline(Yes)	0
TEU_HES_N77_prev_Yes	Prevalent N77 Vulvovaginal ulceration and inflammation in diseases classified elsewhere status at baseline(Yes)	0
TEU_HES_N80_prev_No	Prevalent N80 Endometriosis status at baseline(No)	0
TEU_HES_N80_prev_Yes	Prevalent N80 Endometriosis status at baseline(Yes)	0
TEU_CaR_D48_prev	Prevalent D48 Neoplasm of uncertain or unknown behaviour of other and unspecified sites status at baseline	0
TEU_HES_N81_prev_Yes	Prevalent N81 Female genital prolapse status at baseline(Yes)	0
TEU_HES_N82_prev_No	Prevalent N82 Fistulae involving female genital tract status at baseline(No)	0
TEU_HES_N82_prev_Yes	Prevalent N82 Fistulae involving female genital tract status at baseline(Yes)	0
TEU_HES_N83_prev_No	Prevalent N83 Noninflammatory disorders of ovary, Fallopian tube and broad ligament status at baseline(No)	0
TEU_HES_N83_prev_Yes	Prevalent N83 Noninflammatory disorders of ovary, Fallopian tube and broad ligament status at baseline(Yes)	0
TEU_HES_N84_prev_No	Prevalent N84 Polyp of female genital tract status at baseline(No)	0
TEU_HES_N84_prev_Yes	Prevalent N84 Polyp of female genital tract status at baseline(Yes)	0
TEU_HES_N85_prev_No	Prevalent N85 Other noninflammatory disorders of uterus, except cervix status at baseline(No)	0
TEU_HES_N85_prev_Yes	Prevalent N85 Other noninflammatory disorders of uterus, except cervix status at baseline(Yes)	0
TEU_HES_N86_prev_No	Prevalent N86 Erosion and ectropion of cervix uteri status at baseline(No)	0
TEU_HES_N86_prev_Yes	Prevalent N86 Erosion and ectropion of cervix uteri status at baseline(Yes)	0
TEU_HES_N87_prev_No	Prevalent N87 Dysplasia of cervix uteri status at baseline(No)	0
TEU_HES_N87_prev_Yes	Prevalent N87 Dysplasia of cervix uteri status at baseline(Yes)	0
TEU_HES_N77_prev_No	Prevalent N77 Vulvovaginal ulceration and inflammation in diseases classified elsewhere status at baseline(No)	0
TEU_HES_N76_prev_No	Prevalent N76 Other inflammation of vagina and vulva status at baseline(No)	0
TEU_HES_S11_prev_Yes	Prevalent S11 Open wound of neck status at baseline(Yes)	0
TEU_HES_N75_prev_Yes	Prevalent N75 Diseases of Bartholin's gland status at baseline(Yes)	0
TEU_HES_N61_prev_No	Prevalent N61 Inflammatory disorders of breast status at baseline(No)	0
TEU_HES_N61_prev_Yes	Prevalent N61 Inflammatory disorders of breast status at baseline(Yes)	0
TEU_HES_N62_prev_No	Prevalent N62 Hypertrophy of breast status at baseline(No)	0
TEU_HES_N62_prev_Yes	Prevalent N62 Hypertrophy of breast status at baseline(Yes)	0
TEU_HES_N63_prev_No	Prevalent N63 Unspecified lump in breast status at baseline(No)	0
TEU_HES_N63_prev_Yes	Prevalent N63 Unspecified lump in breast status at baseline(Yes)	0
TEU_HES_N64_prev_No	Prevalent N64 Other disorders of breast status at baseline(No)	0
TEU_HES_N64_prev_Yes	Prevalent N64 Other disorders of breast status at baseline(Yes)	0
TEU_HES_N70_prev_No	Prevalent N70 Salpingitis and oophoritis status at baseline(No)	0
TEU_HES_N70_prev_Yes	Prevalent N70 Salpingitis and oophoritis status at baseline(Yes)	0
TEU_HES_N71_prev_No	Prevalent N71 Inflammatory disease of uterus, except cervix status at baseline(No)	0
TEU_HES_N71_prev_Yes	Prevalent N71 Inflammatory disease of uterus, except cervix status at baseline(Yes)	0
TEU_HES_N72_prev_No	Prevalent N72 Inflammatory disease of cervix uteri status at baseline(No)	0
TEU_HES_N72_prev_Yes	Prevalent N72 Inflammatory disease of cervix uteri status at baseline(Yes)	0
TEU_HES_N73_prev_No	Prevalent N73 Other female pelvic inflammatory diseases status at baseline(No)	0
TEU_HES_N73_prev_Yes	Prevalent N73 Other female pelvic inflammatory diseases status at baseline(Yes)	0
TEU_HES_N75_prev_No	Prevalent N75 Diseases of Bartholin's gland status at baseline(No)	0
TEU_HES_N88_prev_No	Prevalent N88 Other noninflammatory disorders of cervix uteri status at baseline(No)	0
TEU_HES_N88_prev_Yes	Prevalent N88 Other noninflammatory disorders of cervix uteri status at baseline(Yes)	0
TEU_HES_N89_prev_No	Prevalent N89 Other noninflammatory disorders of vagina status at baseline(No)	0
TEU_HES_N89_prev_Yes	Prevalent N89 Other noninflammatory disorders of vagina status at baseline(Yes)	0
TEU_HES_S01_prev_No	Prevalent S01 Open wound of head status at baseline(No)	0
TEU_HES_S01_prev_Yes	Prevalent S01 Open wound of head status at baseline(Yes)	0
TEU_HES_S02_prev_No	Prevalent S02 Fracture of skull and facial bones status at baseline(No)	0
TEU_HES_S02_prev_Yes	Prevalent S02 Fracture of skull and facial bones status at baseline(Yes)	0
TEU_HES_S03_prev_No	Prevalent S03 Dislocation, sprain and strain of joints and ligaments of head status at baseline(No)	0
TEU_HES_S03_prev_Yes	Prevalent S03 Dislocation, sprain and strain of joints and ligaments of head status at baseline(Yes)	0
TEU_HES_S04_prev_No	Prevalent S04 Injury of cranial nerves status at baseline(No)	0
TEU_HES_S04_prev_Yes	Prevalent S04 Injury of cranial nerves status at baseline(Yes)	0
TEU_HES_S05_prev_No	Prevalent S05 Injury of eye and orbit status at baseline(No)	0
TEU_HES_S05_prev_Yes	Prevalent S05 Injury of eye and orbit status at baseline(Yes)	0
TEU_HES_S06_prev_No	Prevalent S06 Intracranial injury status at baseline(No)	0
TEU_HES_S06_prev_Yes	Prevalent S06 Intracranial injury status at baseline(Yes)	0
TEU_HES_S09_prev_No	Prevalent S09 Other and unspecified injuries of head status at baseline(No)	0
TEU_HES_S09_prev_Yes	Prevalent S09 Other and unspecified injuries of head status at baseline(Yes)	0
TEU_HES_S10_prev_No	Prevalent S10 Superficial injury of neck status at baseline(No)	0
TEU_HES_S10_prev_Yes	Prevalent S10 Superficial injury of neck status at baseline(Yes)	0
TEU_HES_S11_prev_No	Prevalent S11 Open wound of neck status at baseline(No)	0
TEU_HES_S00_prev_Yes	Prevalent S00 Superficial injury of head status at baseline(Yes)	0
TEU_HES_S00_prev_No	Prevalent S00 Superficial injury of head status at baseline(No)	0
TEU_HES_N99_prev_Yes	Prevalent N99 Postprocedural disorders of genito-urinary system, not elsewhere classified status at baseline(Yes)	0
TEU_HES_N93_prev_Yes	Prevalent N93 Other abnormal uterine and vaginal bleeding status at baseline(Yes)	0
TEU_HES_N90_prev_No	Prevalent N90 Other noninflammatory disorders of vulva and perineum status at baseline(No)	0
TEU_HES_N90_prev_Yes	Prevalent N90 Other noninflammatory disorders of vulva and perineum status at baseline(Yes)	0
TEU_HES_N91_prev_No	Prevalent N91 Absent, scanty and rare menstruation status at baseline(No)	0
TEU_HES_N91_prev_Yes	Prevalent N91 Absent, scanty and rare menstruation status at baseline(Yes)	0
TEU_HES_N92_prev_No	Prevalent N92 Excessive, frequent and irregular menstruation status at baseline(No)	0
TEU_HES_N92_prev_Yes	Prevalent N92 Excessive, frequent and irregular menstruation status at baseline(Yes)	0
TEU_HES_N93_prev_No	Prevalent N93 Other abnormal uterine and vaginal bleeding status at baseline(No)	0
TEU_HES_N94_prev_No	Prevalent N94 Pain and other conditions associated with female genital organs and menstrual cycle status at baseline(No)	0
TEU_HES_N99_prev_No	Prevalent N99 Postprocedural disorders of genito-urinary system, not elsewhere classified status at baseline(No)	0
TEU_HES_N94_prev_Yes	Prevalent N94 Pain and other conditions associated with female genital organs and menstrual cycle status at baseline(Yes)	0
TEU_HES_N95_prev_No	Prevalent N95 Menopausal and other perimenopausal disorders status at baseline(No)	0
TEU_HES_N95_prev_Yes	Prevalent N95 Menopausal and other perimenopausal disorders status at baseline(Yes)	0
TEU_HES_N96_prev_No	Prevalent N96 Habitual aborter status at baseline(No)	0
TEU_HES_N96_prev_Yes	Prevalent N96 Habitual aborter status at baseline(Yes)	0
TEU_HES_N97_prev_No	Prevalent N97 Female infertility status at baseline(No)	0
TEU_HES_N97_prev_Yes	Prevalent N97 Female infertility status at baseline(Yes)	0
TEU_HES_Q86_prev_No	Prevalent Q86 Congenital malformation syndromes due to known exogenous causes, not elsewhere classified status at baseline(No)	0
TEU_HES_Q87_prev_Yes	Prevalent Q87 Other specified congenital malformation syndromes affecting multiple systems status at baseline(Yes)	0
TEU_HES_Q87_prev_No	Prevalent Q87 Other specified congenital malformation syndromes affecting multiple systems status at baseline(No)	0
A06AD	A06ADuser at baseline	0
B03BA	B03BAuser at baseline	0
R01BA	R01BAuser at baseline	0
N02AA	N02AAuser at baseline	0
P01BC	P01BCuser at baseline	0
N04BB	N04BBuser at baseline	0
N04BA	N04BAuser at baseline	0
N04BC	N04BCuser at baseline	0
R06AE	R06AEuser at baseline	0
C03CA	C03CAuser at baseline	0
G03CX	G03CXuser at baseline	0
N05BA	N05BAuser at baseline	0
S01KA	S01KAuser at baseline	0
N06AG	N06AGuser at baseline	0
A07EC	A07ECuser at baseline	0
A11CC	A11CCuser at baseline	0
M01AH	M01AHuser at baseline	0
N06DX	N06DXuser at baseline	0
G03FB	G03FBuser at baseline	0
A10BG	A10BGuser at baseline	0
N06CA	N06CAuser at baseline	0
S03AA	S03AAuser at baseline	0
C01DX	C01DXuser at baseline	0
C03DA	C03DAuser at baseline	0
A06AB	A06ABuser at baseline	0
N01AH	N01AHuser at baseline	0
N02AB	N02ABuser at baseline	0
N05CD	N05CDuser at baseline	0
A03AX	A03AXuser at baseline	0
A09AA	A09AAuser at baseline	0
J01CE	J01CEuser at baseline	0
S01AA	S01AAuser at baseline	0
M05BX	M05BXuser at baseline	0
A11HA	A11HAuser at baseline	0
D01AC	D01ACuser at baseline	0
G04BE	G04BEuser at baseline	0
A01AB	A01ABuser at baseline	0
D06AA	D06AAuser at baseline	0
S02AA	S02AAuser at baseline	0
S02CA	S02CAuser at baseline	0
J01XE	J01XEuser at baseline	0
A02BB	A02BBuser at baseline	0
N03AF	N03AFuser at baseline	0
A01AC	A01ACuser at baseline	0
M01AC	M01ACuser at baseline	0
N05AX	N05AXuser at baseline	0
B05CB	B05CBuser at baseline	0
B02AA	B02AAuser at baseline	0
N05BB	N05BBuser at baseline	0
C10AB	C10ABuser at baseline	0
C01BD	C01BDuser at baseline	0
C09DA	C09DAuser at baseline	0
G03AD	G03ADuser at baseline	0
A07DA	A07DAuser at baseline	0
C01AA	C01AAuser at baseline	0
A11JC	A11JCuser at baseline	0
N05AF	N05AFuser at baseline	0
A10BD	A10BDuser at baseline	0
A11CA	A11CAuser at baseline	0
R03BB	R03BBuser at baseline	0
J01CF	J01CFuser at baseline	0
N04AA	N04AAuser at baseline	0
A03AA	A03AAuser at baseline	0
N05AD	N05ADuser at baseline	0
S01EE	S01EEuser at baseline	0
S01ED	S01EDuser at baseline	0
G01AA	G01AAuser at baseline	0
C01BC	C01BCuser at baseline	0
D01AE	D01AEuser at baseline	0
D01BA	D01BAuser at baseline	0
C09BA	C09BAuser at baseline	0
B03AA	B03AAuser at baseline	0
C03BA	C03BAuser at baseline	0
N05AN	N05ANuser at baseline	0
L04AD	L04ADuser at baseline	0
A02BX	A02BXuser at baseline	0
L01XX	L01XXuser at baseline	0
C03EB	C03EBuser at baseline	0
C09BB	C09BBuser at baseline	0
C04AC	C04ACuser at baseline	0
C10AD	C10ADuser at baseline	0
C01DA	C01DAuser at baseline	0
J01AA	J01AAuser at baseline	0
J01DB	J01DBuser at baseline	0
N03AX	N03AXuser at baseline	0
N06AX	N06AXuser at baseline	0
A06AC	A06ACuser at baseline	0
A11EA	A11EAuser at baseline	0
D02AX	D02AXuser at baseline	0
D05AX	D05AXuser at baseline	0
A10BA	A10BAuser at baseline	0
D07AC	D07ACuser at baseline	0
R01AD	R01ADuser at baseline	0
R03BA	R03BAuser at baseline	0
R06AX	R06AXuser at baseline	0
N05CF	N05CFuser at baseline	0
A11GA	A11GAuser at baseline	0
S01XA	S01XAuser at baseline	0
G01AD	G01ADuser at baseline	0
A07EA	A07EAuser at baseline	0
A10BB	A10BBuser at baseline	0
B03BB	B03BBuser at baseline	0
A02BA	A02BAuser at baseline	0
G04CA	G04CAuser at baseline	0
D07CB	D07CBuser at baseline	0
C07AB	C07ABuser at baseline	0
M09AB	M09ABuser at baseline	0
N02BA	N02BAuser at baseline	0
C09AA	C09AAuser at baseline	0
D03BA	D03BAuser at baseline	0
H02AB	H02ABuser at baseline	0
S01BA	S01BAuser at baseline	0
G03CA	G03CAuser at baseline	0
H02AA	H02AAuser at baseline	0
A11BA	A11BAuser at baseline	0
C03AA	C03AAuser at baseline	0
A12AA	A12AAuser at baseline	0
M05BA	M05BAuser at baseline	0
N02CC	N02CCuser at baseline	0
G03AA	G03AAuser at baseline	0
A02BC	A02BCuser at baseline	0
N06AB	N06ABuser at baseline	0
M02AB	M02ABuser at baseline	0
L01BA	L01BAuser at baseline	0
L04AX	L04AXuser at baseline	0
N05AB	N05ABuser at baseline	0
B01AA	B01AAuser at baseline	0
S03BA	S03BAuser at baseline	0
R03DA	R03DAuser at baseline	0
V03AF	V03AFuser at baseline	0
C05AE	C05AEuser at baseline	0
C08DB	C08DBuser at baseline	0
G04CB	G04CBuser at baseline	0
A11AA	A11AAuser at baseline	0
N07CA	N07CAuser at baseline	0
N03AG	N03AGuser at baseline	0
D07XC	D07XCuser at baseline	0
S01CA	S01CAuser at baseline	0
A03FA	A03FAuser at baseline	0
N02CX	N02CXuser at baseline	0
C02CA	C02CAuser at baseline	0
N02AX	N02AXuser at baseline	0
G03AC	G03ACuser at baseline	0
M04AC	M04ACuser at baseline	0
S02BA	S02BAuser at baseline	0
S01CB	S01CBuser at baseline	0
D07XA	D07XAuser at baseline	0
D02AC	D02ACuser at baseline	0
N02AJ	N02AJuser at baseline	0
A12CC	A12CCuser at baseline	0
A12CB	A12CBuser at baseline	0
C10AC	C10ACuser at baseline	0
L02BG	L02BGuser at baseline	0
A12AX	A12AXuser at baseline	0
D07AB	D07ABuser at baseline	0
A07EB	A07EBuser at baseline	0
D07AA	D07AAuser at baseline	0
D11AH	D11AHuser at baseline	0
R01AC	R01ACuser at baseline	0
R03BC	R03BCuser at baseline	0
S01GX	S01GXuser at baseline	0
R03DC	R03DCuser at baseline	0
A08AB	A08ABuser at baseline	0
C05AA	C05AAuser at baseline	0
N05AL	N05ALuser at baseline	0
A12CE	A12CEuser at baseline	0
S01AX	S01AXuser at baseline	0
J05AF	J05AFuser at baseline	0
N07BC	N07BCuser at baseline	0
N07BA	N07BAuser at baseline	0
C03EA	C03EAuser at baseline	0
D04AX	D04AXuser at baseline	0
S01FA	S01FAuser at baseline	0
N05CM	N05CMuser at baseline	0
J02AB	J02ABuser at baseline	0
A12BA	A12BAuser at baseline	0
D05BB	D05BBuser at baseline	0
N05AA	N05AAuser at baseline	0
A04AD	A04ADuser at baseline	0
C04AX	C04AXuser at baseline	0
C03DB	C03DBuser at baseline	0
C05BA	C05BAuser at baseline	0
N03AE	N03AEuser at baseline	0
V03AE	V03AEuser at baseline	0
H01BA	H01BAuser at baseline	0
N02AE	N02AEuser at baseline	0
A08AA	A08AAuser at baseline	0
D02BB	D02BBuser at baseline	0
J01EC	J01ECuser at baseline	0
G02CB	G02CBuser at baseline	0
C02DB	C02DBuser at baseline	0
N07BB	N07BBuser at baseline	0
B03XA	B03XAuser at baseline	0
P03AA	P03AAuser at baseline	0
D04AA	D04AAuser at baseline	0
A06AA	A06AAuser at baseline	0
J01CR	J01CRuser at baseline	0
D09AA	D09AAuser at baseline	0
M03CA	M03CAuser at baseline	0
J01XC	J01XCuser at baseline	0
R06AA	R06AAuser at baseline	0
L04AB	L04ABuser at baseline	0
R01AA	R01AAuser at baseline	0
R03AL	R03ALuser at baseline	0
J02AC	J02ACuser at baseline	0
M03BA	M03BAuser at baseline	0
C01BA	C01BAuser at baseline	0
L02AA	L02AAuser at baseline	0
A02AX	A02AXuser at baseline	0
J04AC	J04ACuser at baseline	0
G03CB	G03CBuser at baseline	0
J01XX	J01XXuser at baseline	0
J01MA	J01MAuser at baseline	0
R02AB	R02ABuser at baseline	0
S01AE	S01AEuser at baseline	0
N07AX	N07AXuser at baseline	0
S01EB	S01EBuser at baseline	0
J01GB	J01GBuser at baseline	0
N04AB	N04ABuser at baseline	0
B05CA	B05CAuser at baseline	0
M03BC	M03BCuser at baseline	0
A11JB	A11JBuser at baseline	0
C07BA	C07BAuser at baseline	0
A07AC	A07ACuser at baseline	0
D08AJ	D08AJuser at baseline	0
C02DC	C02DCuser at baseline	0
G03HA	G03HAuser at baseline	0
G03DB	G03DBuser at baseline	0
D07CC	D07CCuser at baseline	0
D10AB	D10ABuser at baseline	0
D08AC	D08ACuser at baseline	0
S03CA	S03CAuser at baseline	0
A04AA	A04AAuser at baseline	0
D10BA	D10BAuser at baseline	0
N02BG	N02BGuser at baseline	0
J01FF	J01FFuser at baseline	0
J01EE	J01EEuser at baseline	0
B02BA	B02BAuser at baseline	0
A02AF	A02AFuser at baseline	0
C02AB	C02ABuser at baseline	0
J01EA	J01EAuser at baseline	0
D01AA	D01AAuser at baseline	0
C08GA	C08GAuser at baseline	0
J05AG	J05AGuser at baseline	0
D02AB	D02ABuser at baseline	0
D03AA	D03AAuser at baseline	0
D10AX	D10AXuser at baseline	0
H01CB	H01CBuser at baseline	0
M02AX	M02AXuser at baseline	0
R01AX	R01AXuser at baseline	0
R06AB	R06ABuser at baseline	0
N05AH	N05AHuser at baseline	0
M03BX	M03BXuser at baseline	0
D10AA	D10AAuser at baseline	0
L03AB	L03ABuser at baseline	0
A06AG	A06AGuser at baseline	0
N06BA	N06BAuser at baseline	0
J01CA	J01CAuser at baseline	0
M02AC	M02ACuser at baseline	0
G03DC	G03DCuser at baseline	0
R05DA	R05DAuser at baseline	0
N02AC	N02ACuser at baseline	0
N03AB	N03ABuser at baseline	0
D06BB	D06BBuser at baseline	0
J05AB	J05ABuser at baseline	0
S01AD	S01ADuser at baseline	0
N02CA	N02CAuser at baseline	0
B05XA	B05XAuser at baseline	0
A02AA	A02AAuser at baseline	0
S01EA	S01EAuser at baseline	0
V06DC	V06DCuser at baseline	0
C02AC	C02ACuser at baseline	0
A10BX	A10BXuser at baseline	0
D06AX	D06AXuser at baseline	0
D07XB	D07XBuser at baseline	0
C07AG	C07AGuser at baseline	0
V03AB	V03ABuser at baseline	0
P01BA	P01BAuser at baseline	0
D07AD	D07ADuser at baseline	0
S01EC	S01ECuser at baseline	0
N03AA	N03AAuser at baseline	0
L02BA	L02BAuser at baseline	0
A02AC	A02ACuser at baseline	0
C05AX	C05AXuser at baseline	0
D05AA	D05AAuser at baseline	0
H01AC	H01ACuser at baseline	0
C07CB	C07CBuser at baseline	0
D10AF	D10AFuser at baseline	0
J01FA	J01FAuser at baseline	0
G03XA	G03XAuser at baseline	0
R03AA	R03AAuser at baseline	0
G03BA	G03BAuser at baseline	0
D10AD	D10ADuser at baseline	0
J07BB	J07BBuser at baseline	0
A07AA	A07AAuser at baseline	0
J02AA	J02AAuser at baseline	0
A06AX	A06AXuser at baseline	0
C03AB	C03ABuser at baseline	0
C07BB	C07BBuser at baseline	0
L02AB	L02ABuser at baseline	0
D06BX	D06BXuser at baseline	0
G01AF	G01AFuser at baseline	0
J01XD	J01XDuser at baseline	0
P01AB	P01ABuser at baseline	0
L04AA	L04AAuser at baseline	0
R05CB	R05CBuser at baseline	0
A11EB	A11EBuser at baseline	0
N05BE	N05BEuser at baseline	0
B05CX	B05CXuser at baseline	0
V04CA	V04CAuser at baseline	0
A03BA	A03BAuser at baseline	0
R06AD	R06ADuser at baseline	0
P01AX	P01AXuser at baseline	0
C01CA	C01CAuser at baseline	0
A11DA	A11DAuser at baseline	0
C08DA	C08DAuser at baseline	0
P01BB	P01BBuser at baseline	0
H03BB	H03BBuser at baseline	0
C05CA	C05CAuser at baseline	0
G03DA	G03DAuser at baseline	0
B01AB	B01ABuser at baseline	0
M01AG	M01AGuser at baseline	0
N04BX	N04BXuser at baseline	0
L01BC	L01BCuser at baseline	0
G03XC	G03XCuser at baseline	0
A05AA	A05AAuser at baseline	0
B02BC	B02BCuser at baseline	0
J01BA	J01BAuser at baseline	0
B03AD	B03ADuser at baseline	0
D02AE	D02AEuser at baseline	0
A01AD	A01ADuser at baseline	0
N06AA	N06AAuser at baseline	0
R03CC	R03CCuser at baseline	0
TEU_HES_R52_prev_Yes	Prevalent R52 Pain, not elsewhere classified status at baseline(Yes)	0
TEU_HES_R53_prev_Yes	Prevalent R53 Malaise and fatigue status at baseline(Yes)	0
TEU_HES_R54_prev_No	Prevalent R54 Senility status at baseline(No)	0
TEU_HES_R54_prev_Yes	Prevalent R54 Senility status at baseline(Yes)	0
TEU_HES_R55_prev_No	Prevalent R55 Syncope and collapse status at baseline(No)	0
TEU_HES_R55_prev_Yes	Prevalent R55 Syncope and collapse status at baseline(Yes)	0
TEU_HES_R56_prev_No	Prevalent R56 Convulsions, not elsewhere classified status at baseline(No)	0
TEU_HES_R56_prev_Yes	Prevalent R56 Convulsions, not elsewhere classified status at baseline(Yes)	0
TEU_HES_R57_prev_No	Prevalent R57 Shock, not elsewhere classified status at baseline(No)	0
TEU_HES_R57_prev_Yes	Prevalent R57 Shock, not elsewhere classified status at baseline(Yes)	0
TEU_HES_R58_prev_No	Prevalent R58 Haemorrhage, not elsewhere classified status at baseline(No)	0
TEU_HES_M34_prev_Yes	Prevalent M34 Systemic sclerosis status at baseline(Yes)	0
TEU_CaR_D44_prev	Prevalent D44 Neoplasm of uncertain or unknown behaviour of endocrine glands status at baseline	0
TEU_HES_R58_prev_Yes	Prevalent R58 Haemorrhage, not elsewhere classified status at baseline(Yes)	0
TEU_HES_R59_prev_No	Prevalent R59 Enlarged lymph nodes status at baseline(No)	0
TEU_HES_R59_prev_Yes	Prevalent R59 Enlarged lymph nodes status at baseline(Yes)	0
TEU_HES_R60_prev_No	Prevalent R60 Oedema, not elsewhere classified status at baseline(No)	0
TEU_HES_R60_prev_Yes	Prevalent R60 Oedema, not elsewhere classified status at baseline(Yes)	0
TEU_HES_R53_prev_No	Prevalent R53 Malaise and fatigue status at baseline(No)	0
TEU_HES_R52_prev_No	Prevalent R52 Pain, not elsewhere classified status at baseline(No)	0
TEU_HES_R42_prev_No	Prevalent R42 Dizziness and giddiness status at baseline(No)	0
TEU_HES_R51_prev_Yes	Prevalent R51 Headache status at baseline(Yes)	0
TEU_HES_R43_prev_No	Prevalent R43 Disturbances of smell and taste status at baseline(No)	0
TEU_HES_R43_prev_Yes	Prevalent R43 Disturbances of smell and taste status at baseline(Yes)	0
TEU_HES_R44_prev_No	Prevalent R44 Other symptoms and signs involving general sensations and perceptions status at baseline(No)	0
TEU_HES_R44_prev_Yes	Prevalent R44 Other symptoms and signs involving general sensations and perceptions status at baseline(Yes)	0
TEU_HES_R45_prev_No	Prevalent R45 Symptoms and signs involving emotional state status at baseline(No)	0
TEU_HES_R45_prev_Yes	Prevalent R45 Symptoms and signs involving emotional state status at baseline(Yes)	0
TEU_HES_R46_prev_No	Prevalent R46 Symptoms and signs involving appearance and behaviour status at baseline(No)	0
TEU_HES_R46_prev_Yes	Prevalent R46 Symptoms and signs involving appearance and behaviour status at baseline(Yes)	0
TEU_HES_R47_prev_No	Prevalent R47 Speech disturbances, not elsewhere classified status at baseline(No)	0
TEU_HES_R47_prev_Yes	Prevalent R47 Speech disturbances, not elsewhere classified status at baseline(Yes)	0
TEU_HES_R48_prev_No	Prevalent R48 Dyslexia and other symbolic dysfunctions, not elsewhere classified status at baseline(No)	0
TEU_HES_R48_prev_Yes	Prevalent R48 Dyslexia and other symbolic dysfunctions, not elsewhere classified status at baseline(Yes)	0
TEU_HES_R49_prev_No	Prevalent R49 Voice disturbances status at baseline(No)	0
TEU_HES_R49_prev_Yes	Prevalent R49 Voice disturbances status at baseline(Yes)	0
TEU_HES_R50_prev_No	Prevalent R50 Fever of unknown origin status at baseline(No)	0
TEU_HES_R50_prev_Yes	Prevalent R50 Fever of unknown origin status at baseline(Yes)	0
TEU_HES_R51_prev_No	Prevalent R51 Headache status at baseline(No)	0
TEU_HES_R61_prev_No	Prevalent R61 Hyperhidrosis status at baseline(No)	0
TEU_HES_R61_prev_Yes	Prevalent R61 Hyperhidrosis status at baseline(Yes)	0
TEU_HES_R63_prev_No	Prevalent R63 Symptoms and signs concerning food and fluid intake status at baseline(No)	0
TEU_HES_R63_prev_Yes	Prevalent R63 Symptoms and signs concerning food and fluid intake status at baseline(Yes)	0
TEU_HES_R79_prev_No	Prevalent R79 Other abnormal findings of blood chemistry status at baseline(No)	0
TEU_HES_R79_prev_Yes	Prevalent R79 Other abnormal findings of blood chemistry status at baseline(Yes)	0
TEU_HES_R80_prev_No	Prevalent R80 Isolated proteinuria status at baseline(No)	0
TEU_HES_R80_prev_Yes	Prevalent R80 Isolated proteinuria status at baseline(Yes)	0
TEU_HES_R81_prev_No	Prevalent R81 Glycosuria status at baseline(No)	0
TEU_HES_R81_prev_Yes	Prevalent R81 Glycosuria status at baseline(Yes)	0
TEU_HES_R82_prev_No	Prevalent R82 Other abnormal findings in urine status at baseline(No)	0
TEU_HES_R82_prev_Yes	Prevalent R82 Other abnormal findings in urine status at baseline(Yes)	0
TEU_HES_R83_prev_No	Prevalent R83 Abnormal findings in cerebrospinal fluid status at baseline(No)	0
TEU_HES_R83_prev_Yes	Prevalent R83 Abnormal findings in cerebrospinal fluid status at baseline(Yes)	0
TEU_HES_R84_prev_No	Prevalent R84 Abnormal findings in specimens from respiratory organs and thorax status at baseline(No)	0
TEU_HES_R84_prev_Yes	Prevalent R84 Abnormal findings in specimens from respiratory organs and thorax status at baseline(Yes)	0
TEU_HES_R85_prev_No	Prevalent R85 Abnormal findings in specimens from digestive organs and abdominal cavity status at baseline(No)	0
TEU_HES_R85_prev_Yes	Prevalent R85 Abnormal findings in specimens from digestive organs and abdominal cavity status at baseline(Yes)	0
TEU_HES_R87_prev_No	Prevalent R87 Abnormal findings in specimens from female genital organs status at baseline(No)	0
TEU_HES_R87_prev_Yes	Prevalent R87 Abnormal findings in specimens from female genital organs status at baseline(Yes)	0
TEU_HES_R89_prev_No	Prevalent R89 Abnormal findings in specimens from other organs, systems and tissues status at baseline(No)	0
TEU_HES_R78_prev_Yes	Prevalent R78 Findings of drugs and other substances, not normally found in blood status at baseline(Yes)	0
TEU_HES_R78_prev_No	Prevalent R78 Findings of drugs and other substances, not normally found in blood status at baseline(No)	0
TEU_HES_R77_prev_Yes	Prevalent R77 Other abnormalities of plasma proteins status at baseline(Yes)	0
TEU_HES_R71_prev_Yes	Prevalent R71 Abnormality of red blood cells status at baseline(Yes)	0
TEU_HES_R68_prev_No	Prevalent R68 Other general symptoms and signs status at baseline(No)	0
TEU_HES_R68_prev_Yes	Prevalent R68 Other general symptoms and signs status at baseline(Yes)	0
TEU_HES_R69_prev_No	Prevalent R69 Unknown and unspecified causes of morbidity status at baseline(No)	0
TEU_HES_R69_prev_Yes	Prevalent R69 Unknown and unspecified causes of morbidity status at baseline(Yes)	0
TEU_HES_R70_prev_No	Prevalent R70 Elevated erythrocyte sedimentation rate and abnormality of plasma viscosity status at baseline(No)	0
TEU_HES_R70_prev_Yes	Prevalent R70 Elevated erythrocyte sedimentation rate and abnormality of plasma viscosity status at baseline(Yes)	0
TEU_HES_R71_prev_No	Prevalent R71 Abnormality of red blood cells status at baseline(No)	0
TEU_HES_R72_prev_No	Prevalent R72 Abnormality of white blood cells, not elsewhere classified status at baseline(No)	0
TEU_HES_R77_prev_No	Prevalent R77 Other abnormalities of plasma proteins status at baseline(No)	0
TEU_HES_R72_prev_Yes	Prevalent R72 Abnormality of white blood cells, not elsewhere classified status at baseline(Yes)	0
TEU_HES_R73_prev_No	Prevalent R73 Elevated blood glucose level status at baseline(No)	0
TEU_HES_R73_prev_Yes	Prevalent R73 Elevated blood glucose level status at baseline(Yes)	0
TEU_HES_R74_prev_No	Prevalent R74 Abnormal serum enzyme levels status at baseline(No)	0
TEU_HES_R74_prev_Yes	Prevalent R74 Abnormal serum enzyme levels status at baseline(Yes)	0
TEU_HES_R76_prev_No	Prevalent R76 Other abnormal immunological findings in serum status at baseline(No)	0
TEU_HES_R76_prev_Yes	Prevalent R76 Other abnormal immunological findings in serum status at baseline(Yes)	0
TEU_HES_R42_prev_Yes	Prevalent R42 Dizziness and giddiness status at baseline(Yes)	0
TEU_HES_R41_prev_Yes	Prevalent R41 Other symptoms and signs involving cognitive functions and awareness status at baseline(Yes)	0
TEU_HES_R90_prev_No	Prevalent R90 Abnormal findings on diagnostic imaging of central nervous system status at baseline(No)	0
TEU_HES_R05_prev_Yes	Prevalent R05 Cough status at baseline(Yes)	0
TEU_HES_R06_prev_Yes	Prevalent R06 Abnormalities of breathing status at baseline(Yes)	0
TEU_HES_R07_prev_Yes	Prevalent R07 Pain in throat and chest status at baseline(Yes)	0
TEU_HES_R09_prev_No	Prevalent R09 Other symptoms and signs involving the circulatory and respiratory systems status at baseline(No)	0
TEU_HES_R09_prev_Yes	Prevalent R09 Other symptoms and signs involving the circulatory and respiratory systems status at baseline(Yes)	0
TEU_CaR_D45_prev	Prevalent D45 Polycythaemia vera status at baseline	0
TEU_HES_R10_prev_Yes	Prevalent R10 Abdominal and pelvic pain status at baseline(Yes)	0
TEU_HES_R11_prev_No	Prevalent R11 Nausea and vomiting status at baseline(No)	0
TEU_HES_R11_prev_Yes	Prevalent R11 Nausea and vomiting status at baseline(Yes)	0
TEU_HES_R12_prev_No	Prevalent R12 Heartburn status at baseline(No)	0
TEU_HES_R12_prev_Yes	Prevalent R12 Heartburn status at baseline(Yes)	0
TEU_HES_R13_prev_No	Prevalent R13 Dysphagia status at baseline(No)	0
TEU_HES_R13_prev_Yes	Prevalent R13 Dysphagia status at baseline(Yes)	0
TEU_HES_R14_prev_No	Prevalent R14 Flatulence and related conditions status at baseline(No)	0
TEU_HES_R14_prev_Yes	Prevalent R14 Flatulence and related conditions status at baseline(Yes)	0
TEU_HES_R15_prev_No	Prevalent R15 Faecal incontinence status at baseline(No)	0
TEU_HES_R15_prev_Yes	Prevalent R15 Faecal incontinence status at baseline(Yes)	0
TEU_HES_R16_prev_No	Prevalent R16 Hepatomegaly and splenomegaly, not elsewhere classified status at baseline(No)	0
TEU_HES_R06_prev_No	Prevalent R06 Abnormalities of breathing status at baseline(No)	0
TEU_HES_R05_prev_No	Prevalent R05 Cough status at baseline(No)	0
TEU_HES_R41_prev_No	Prevalent R41 Other symptoms and signs involving cognitive functions and awareness status at baseline(No)	0
TEU_HES_R04_prev_Yes	Prevalent R04 Haemorrhage from respiratory passages status at baseline(Yes)	0
TEU_HES_Q89_prev_No	Prevalent Q89 Other congenital malformations, not elsewhere classified status at baseline(No)	0
TEU_HES_Q89_prev_Yes	Prevalent Q89 Other congenital malformations, not elsewhere classified status at baseline(Yes)	0
TEU_HES_Q96_prev_No	Prevalent Q96 Turner's syndrome status at baseline(No)	0
TEU_HES_Q96_prev_Yes	Prevalent Q96 Turner's syndrome status at baseline(Yes)	0
TEU_HES_Q98_prev_No	Prevalent Q98 Other sex chromosome abnormalities, male phenotype, not elsewhere classified status at baseline(No)	0
TEU_HES_Q98_prev_Yes	Prevalent Q98 Other sex chromosome abnormalities, male phenotype, not elsewhere classified status at baseline(Yes)	0
TEU_HES_Q99_prev_No	Prevalent Q99 Other chromosome abnormalities, not elsewhere classified status at baseline(No)	0
TEU_HES_Q99_prev_Yes	Prevalent Q99 Other chromosome abnormalities, not elsewhere classified status at baseline(Yes)	0
TEU_HES_R00_prev_No	Prevalent R00 Abnormalities of heart beat status at baseline(No)	0
TEU_HES_R00_prev_Yes	Prevalent R00 Abnormalities of heart beat status at baseline(Yes)	0
TEU_HES_R01_prev_No	Prevalent R01 Cardiac murmurs and other cardiac sounds status at baseline(No)	0
TEU_HES_R01_prev_Yes	Prevalent R01 Cardiac murmurs and other cardiac sounds status at baseline(Yes)	0
TEU_HES_R02_prev_No	Prevalent R02 Gangrene, not elsewhere classified status at baseline(No)	0
TEU_HES_R02_prev_Yes	Prevalent R02 Gangrene, not elsewhere classified status at baseline(Yes)	0
TEU_HES_R03_prev_No	Prevalent R03 Abnormal blood-pressure reading, without diagnosis status at baseline(No)	0
TEU_HES_R03_prev_Yes	Prevalent R03 Abnormal blood-pressure reading, without diagnosis status at baseline(Yes)	0
TEU_HES_R04_prev_No	Prevalent R04 Haemorrhage from respiratory passages status at baseline(No)	0
TEU_HES_R16_prev_Yes	Prevalent R16 Hepatomegaly and splenomegaly, not elsewhere classified status at baseline(Yes)	0
TEU_HES_R17_prev_No	Prevalent R17 Unspecified jaundice status at baseline(No)	0
TEU_HES_R17_prev_Yes	Prevalent R17 Unspecified jaundice status at baseline(Yes)	0
TEU_HES_R18_prev_No	Prevalent R18 Ascites status at baseline(No)	0
TEU_HES_R30_prev_Yes	Prevalent R30 Pain associated with micturition status at baseline(Yes)	0
TEU_HES_R31_prev_No	Prevalent R31 Unspecified haematuria status at baseline(No)	0
TEU_HES_R31_prev_Yes	Prevalent R31 Unspecified haematuria status at baseline(Yes)	0
TEU_HES_R32_prev_No	Prevalent R32 Unspecified urinary incontinence status at baseline(No)	0
TEU_HES_R32_prev_Yes	Prevalent R32 Unspecified urinary incontinence status at baseline(Yes)	0
TEU_HES_R33_prev_No	Prevalent R33 Retention of urine status at baseline(No)	0
TEU_HES_R33_prev_Yes	Prevalent R33 Retention of urine status at baseline(Yes)	0
TEU_HES_R34_prev_No	Prevalent R34 Anuria and oliguria status at baseline(No)	0
TEU_HES_R34_prev_Yes	Prevalent R34 Anuria and oliguria status at baseline(Yes)	0
TEU_HES_R35_prev_No	Prevalent R35 Polyuria status at baseline(No)	0
TEU_HES_R35_prev_Yes	Prevalent R35 Polyuria status at baseline(Yes)	0
TEU_HES_R36_prev_No	Prevalent R36 Urethral discharge status at baseline(No)	0
TEU_HES_R36_prev_Yes	Prevalent R36 Urethral discharge status at baseline(Yes)	0
TEU_HES_R39_prev_No	Prevalent R39 Other symptoms and signs involving the urinary system status at baseline(No)	0
TEU_HES_R39_prev_Yes	Prevalent R39 Other symptoms and signs involving the urinary system status at baseline(Yes)	0
TEU_HES_R40_prev_No	Prevalent R40 Somnolence, stupor and coma status at baseline(No)	0
TEU_HES_R40_prev_Yes	Prevalent R40 Somnolence, stupor and coma status at baseline(Yes)	0
TEU_HES_R30_prev_No	Prevalent R30 Pain associated with micturition status at baseline(No)	0
TEU_HES_R29_prev_Yes	Prevalent R29 Other symptoms and signs involving the nervous and musculoskeletal systems status at baseline(Yes)	0
TEU_HES_R29_prev_No	Prevalent R29 Other symptoms and signs involving the nervous and musculoskeletal systems status at baseline(No)	0
TEU_HES_R22_prev_No	Prevalent R22 Localised swelling, mass and lump of skin and subcutaneous tissue status at baseline(No)	0
TEU_HES_R18_prev_Yes	Prevalent R18 Ascites status at baseline(Yes)	0
TEU_HES_R19_prev_No	Prevalent R19 Other symptoms and signs involving the digestive system and abdomen status at baseline(No)	0
TEU_HES_R19_prev_Yes	Prevalent R19 Other symptoms and signs involving the digestive system and abdomen status at baseline(Yes)	0
TEU_HES_R20_prev_No	Prevalent R20 Disturbances of skin sensation status at baseline(No)	0
TEU_HES_R20_prev_Yes	Prevalent R20 Disturbances of skin sensation status at baseline(Yes)	0
TEU_HES_R21_prev_No	Prevalent R21 Rash and other nonspecific skin eruption status at baseline(No)	0
TEU_HES_R21_prev_Yes	Prevalent R21 Rash and other nonspecific skin eruption status at baseline(Yes)	0
TEU_HES_R22_prev_Yes	Prevalent R22 Localised swelling, mass and lump of skin and subcutaneous tissue status at baseline(Yes)	0
TEU_HES_R27_prev_Yes	Prevalent R27 Other lack of coordination status at baseline(Yes)	0
TEU_HES_R23_prev_No	Prevalent R23 Other skin changes status at baseline(No)	0
TEU_HES_R23_prev_Yes	Prevalent R23 Other skin changes status at baseline(Yes)	0
TEU_HES_R25_prev_No	Prevalent R25 Abnormal involuntary movements status at baseline(No)	0
TEU_HES_R25_prev_Yes	Prevalent R25 Abnormal involuntary movements status at baseline(Yes)	0
TEU_HES_R26_prev_No	Prevalent R26 Abnormalities of gait and mobility status at baseline(No)	0
TEU_HES_R26_prev_Yes	Prevalent R26 Abnormalities of gait and mobility status at baseline(Yes)	0
TEU_HES_R27_prev_No	Prevalent R27 Other lack of coordination status at baseline(No)	0
TEU_HES_R89_prev_Yes	Prevalent R89 Abnormal findings in specimens from other organs, systems and tissues status at baseline(Yes)	0
TEU_HES_R90_prev_Yes	Prevalent R90 Abnormal findings on diagnostic imaging of central nervous system status at baseline(Yes)	0
G04BD	G04BDuser at baseline	0
TEU_CaR_C00_prev	Prevalent C00 Malignant neoplasm of lip status at baseline	0
Sun_sunlamp	Frequency of solarium/sunlamp use	0
D07CD	D07CDuser at baseline	0
H05BX	H05BXuser at baseline	0
N05AC	N05ACuser at baseline	0
C04AD	C04ADuser at baseline	0
H05BA	H05BAuser at baseline	0
Die_Tea	Tea intake	0
A11EC	A11ECuser at baseline	0
C07DB	C07DBuser at baseline	0
J01XB	J01XBuser at baseline	0
J04BA	J04BAuser at baseline	0
H04AA	H04AAuser at baseline	0
A03CB	A03CBuser at baseline	0
L01AA	L01AAuser at baseline	0
C07FB	C07FBuser at baseline	0
D05AC	D05ACuser at baseline	0
M05BB	M05BBuser at baseline	0
PhA_DrivingTime	Time spent driving	0
TEU_CaR_C01_prev	Prevalent C01 Malignant neoplasm of base of tongue status at baseline	0
TEU_CaR_C21_prev	Prevalent C21 Malignant neoplasm of anus and anal canal status at baseline	0
TEU_CaR_C02_prev	Prevalent C02 Malignant neoplasm of other and unspecified parts of tongue status at baseline	0
TEU_CaR_C19_prev	Prevalent C19 Malignant neoplasm of rectosigmoid junction status at baseline	0
BlA_NuclRBCCount	Nucleated red blood cell (RBC) count	0
TEU_CaR_C18_prev	Prevalent C18 Malignant neoplasm of colon status at baseline	0
TEU_CaR_C17_prev	Prevalent C17 Malignant neoplasm of small intestine status at baseline	0
TEU_CaR_C16_prev	Prevalent C16 Malignant neoplasm of stomach status at baseline	0
TEU_CaR_C15_prev	Prevalent C15 Malignant neoplasm of oesophagus status at baseline	0
TEU_CaR_C14_prev	Prevalent C14 Malignant neoplasm of other and ill-defined sites in the lip, oral cavity and pharynx status at baseline	0
BlA_NuclRBCPC	Nucleated red blood cells (RBC) percentage	0
TEU_CaR_C13_prev	Prevalent C13 Malignant neoplasm of hypopharynx status at baseline	0
TEU_CaR_C11_prev	Prevalent C11 Malignant neoplasm of nasopharynx status at baseline	0
TEU_CaR_C09_prev	Prevalent C09 Malignant neoplasm of tonsil status at baseline	0
TEU_CaR_C08_prev	Prevalent C08 Malignant neoplasm of other and unspecified major salivary glands status at baseline	0
TEU_CaR_C07_prev	Prevalent C07 Malignant neoplasm of parotid gland status at baseline	0
TEU_CaR_C06_prev	Prevalent C06 Malignant neoplasm of other and unspecified parts of mouth status at baseline	0
TEU_CaR_C05_prev	Prevalent C05 Malignant neoplasm of palate status at baseline	0
TEU_CaR_C04_prev	Prevalent C04 Malignant neoplasm of floor of mouth status at baseline	0
TEU_CaR_C03_prev	Prevalent C03 Malignant neoplasm of gum status at baseline	0
H03BA	H03BAuser at baseline	0
G04BX	G04BXuser at baseline	0
J04AB	J04ABuser at baseline	0
M01CC	M01CCuser at baseline	0
N07AA	N07AAuser at baseline	0
S01BC	S01BCuser at baseline	0
R03AC	R03ACuser at baseline	0
C09CA	C09CAuser at baseline	0
C10AA	C10AAuser at baseline	0
A03AB	A03ABuser at baseline	0
N06DA	N06DAuser at baseline	0
A03BB	A03BBuser at baseline	0
A12CA	A12CAuser at baseline	0
C07AA	C07AAuser at baseline	0
G02BA	G02BAuser at baseline	0
C01EB	C01EBuser at baseline	0
G02CC	G02CCuser at baseline	0
M01AE	M01AEuser at baseline	0
R02AX	R02AXuser at baseline	0
C10AX	C10AXuser at baseline	0
R03AK	R03AKuser at baseline	0
M01AB	M01ABuser at baseline	0
D11AX	D11AXuser at baseline	0
M04AA	M04AAuser at baseline	0
A16AA	A16AAuser at baseline	0
B03AE	B03AEuser at baseline	0
R01AB	R01ABuser at baseline	0
J05AR	J05ARuser at baseline	0
A10BF	A10BFuser at baseline	0
V03AN	V03ANuser at baseline	0
G03GA	G03GAuser at baseline	0
L01XE	L01XEuser at baseline	0
L03AX	L03AXuser at baseline	0
H03AA	H03AAuser at baseline	0
N06AF	N06AFuser at baseline	0
M01CB	M01CBuser at baseline	0
N03AD	N03ADuser at baseline	0
N04BD	N04BDuser at baseline	0
S01GA	S01GAuser at baseline	0
L01BB	L01BBuser at baseline	0
A09AB	A09ABuser at baseline	0
TEU_CaR_C20_prev	Prevalent C20 Malignant neoplasm of rectum status at baseline	0
TEU_CaR_C22_prev	Prevalent C22 Malignant neoplasm of liver and intrahepatic bile ducts status at baseline	0
TEU_HES_R91_prev_No	Prevalent R91 Abnormal findings on diagnostic imaging of lung status at baseline(No)	0
TEU_CaR_D09_prev	Prevalent D09 Carcinoma in situ of other and unspecified sites status at baseline	0
TEU_CaR_D06_prev	Prevalent D06 Carcinoma in situ of cervix uteri status at baseline	0
TEU_CaR_D04_prev	Prevalent D04 Carcinoma in situ of skin status at baseline	0
TEU_CaR_D03_prev	Prevalent D03 Melanoma in situ status at baseline	0
TEU_CaR_D02_prev	Prevalent D02 Carcinoma in situ of middle ear and respiratory system status at baseline	0
TEU_CaR_D01_prev	Prevalent D01 Carcinoma in situ of other and unspecified digestive organs status at baseline	0
TEU_CaR_D00_prev	Prevalent D00 Carcinoma in situ of oral cavity, oesophagus and stomach status at baseline	0
TEU_CaR_C96_prev	Prevalent C96 Other and unspecified malignant neoplasms of lymphoid, haematopoietic and related tissue status at baseline	0
TEU_CaR_C92_prev	Prevalent C92 Myeloid leukaemia status at baseline	0
TEU_CaR_C91_prev	Prevalent C91 Lymphoid leukaemia status at baseline	0
TEU_CaR_C90_prev	Prevalent C90 Multiple myeloma and malignant plasma cell neoplasms status at baseline	0
TEU_CaR_C88_prev	Prevalent C88 Malignant immunoproliferative diseases status at baseline	0
TEU_CaR_C85_prev	Prevalent C85 Other and unspecified types of non-Hodgkin's lymphoma status at baseline	0
TEU_CaR_C84_prev	Prevalent C84 Peripheral and cutaneous T-cell lymphomas status at baseline	0
TEU_CaR_C83_prev	Prevalent C83 Diffuse non-Hodgkin's lymphoma status at baseline	0
TEU_CaR_C82_prev	Prevalent C82 Follicular [nodular] non-Hodgkin's lymphoma status at baseline	0
TEU_CaR_C81_prev	Prevalent C81 Hodgkin's disease status at baseline	0
TEU_CaR_C80_prev	Prevalent C80 Malignant neoplasm without specification of site status at baseline	0
TEU_CaR_D07_prev	Prevalent D07 Carcinoma in situ of other and unspecified genital organs status at baseline	0
TEU_CaR_D11_prev	Prevalent D11 Benign neoplasm of major salivary glands status at baseline	0
TEU_CaR_C23_prev	Prevalent C23 Malignant neoplasm of gallbladder status at baseline	0
TEU_CaR_D21_prev	Prevalent D21 Other benign neoplasms of connective and other soft tissue status at baseline	0
TEU_HES_R91_prev_Yes	Prevalent R91 Abnormal findings on diagnostic imaging of lung status at baseline(Yes)	0
TEU_HES_R92_prev_No	Prevalent R92 Abnormal findings on diagnostic imaging of breast status at baseline(No)	0
TEU_HES_R92_prev_Yes	Prevalent R92 Abnormal findings on diagnostic imaging of breast status at baseline(Yes)	0
TEU_HES_R93_prev_No	Prevalent R93 Abnormal findings on diagnostic imaging of other body structures status at baseline(No)	0
TEU_HES_R93_prev_Yes	Prevalent R93 Abnormal findings on diagnostic imaging of other body structures status at baseline(Yes)	0
TEU_HES_R94_prev_No	Prevalent R94 Abnormal results of function studies status at baseline(No)	0
TEU_HES_R94_prev_Yes	Prevalent R94 Abnormal results of function studies status at baseline(Yes)	0
TEU_CaR_D43_prev	Prevalent D43 Neoplasm of uncertain or unknown behaviour of brain and central nervous system status at baseline	0
TEU_CaR_D42_prev	Prevalent D42 Neoplasm of uncertain or unknown behaviour of meninges status at baseline	0
TEU_CaR_D41_prev	Prevalent D41 Neoplasm of uncertain or unknown behaviour of urinary organs status at baseline	0
TEU_CaR_D39_prev	Prevalent D39 Neoplasm of uncertain or unknown behaviour of female genital organs status at baseline	0
TEU_CaR_D38_prev	Prevalent D38 Neoplasm of uncertain or unknown behaviour of middle ear and respiratory and intrathoracic organs status at baseline	0
TEU_CaR_D37_prev	Prevalent D37 Neoplasm of uncertain or unknown behaviour of oral cavity and digestive organs status at baseline	0
TEU_CaR_D35_prev	Prevalent D35 Benign neoplasm of other and unspecified endocrine glands status at baseline	0
TEU_CaR_D34_prev	Prevalent D34 Benign neoplasm of thyroid gland status at baseline	0
TEU_CaR_D33_prev	Prevalent D33 Benign neoplasm of brain and other parts of central nervous system status at baseline	0
TEU_CaR_D32_prev	Prevalent D32 Benign neoplasm of meninges status at baseline	0
TEU_CaR_C79_prev	Prevalent C79 Secondary malignant neoplasm of other sites status at baseline	0
TEU_CaR_C78_prev	Prevalent C78 Secondary malignant neoplasm of respiratory and digestive organs status at baseline	0
TEU_CaR_C77_prev	Prevalent C77 Secondary and unspecified malignant neoplasm of lymph nodes status at baseline	0
TEU_CaR_C76_prev	Prevalent C76 Malignant neoplasm of other and ill-defined sites status at baseline	0
TEU_CaR_C49_prev	Prevalent C49 Malignant neoplasm of other connective and soft tissue status at baseline	0
TEU_CaR_C48_prev	Prevalent C48 Malignant neoplasm of retroperitoneum and peritoneum status at baseline	0
TEU_CaR_C47_prev	Prevalent C47 Malignant neoplasm of peripheral nerves and autonomic nervous system status at baseline	0
TEU_CaR_C45_prev	Prevalent C45 Mesothelioma status at baseline	0
TEU_CaR_C44_prev	Prevalent C44 Other malignant neoplasms of skin status at baseline	0
TEU_CaR_C43_prev	Prevalent C43 Malignant melanoma of skin status at baseline	0
TEU_CaR_C42_prev	Prevalent C42 hematopoietic and reticuloendothelial systems (ICD-O-3 specific) status at baseline	0
TEU_CaR_C41_prev	Prevalent C41 Malignant neoplasm of bone and articular cartilage of other and unspecified sites status at baseline	0
TEU_CaR_C40_prev	Prevalent C40 Malignant neoplasm of bone and articular cartilage of limbs status at baseline	0
TEU_CaR_C38_prev	Prevalent C38 Malignant neoplasm of heart, mediastinum and pleura status at baseline	0
TEU_CaR_C34_prev	Prevalent C34 Malignant neoplasm of bronchus and lung status at baseline	0
TEU_CaR_C32_prev	Prevalent C32 Malignant neoplasm of larynx status at baseline	0
TEU_CaR_C31_prev	Prevalent C31 Malignant neoplasm of accessory sinuses status at baseline	0
TEU_CaR_C30_prev	Prevalent C30 Malignant neoplasm of nasal cavity and middle ear status at baseline	0
TEU_CaR_C26_prev	Prevalent C26 Malignant neoplasm of other and ill-defined digestive organs status at baseline	0
TEU_CaR_C25_prev	Prevalent C25 Malignant neoplasm of pancreas status at baseline	0
TEU_CaR_C24_prev	Prevalent C24 Malignant neoplasm of other and unspecified parts of biliary tract status at baseline	0
TEU_CaR_C51_prev	Prevalent C51 Malignant neoplasm of vulva status at baseline	0
TEU_CaR_C52_prev	Prevalent C52 Malignant neoplasm of vagina status at baseline	0
TEU_CaR_C53_prev	Prevalent C53 Malignant neoplasm of cervix uteri status at baseline	0
TEU_CaR_C69_prev	Prevalent C69 Malignant neoplasm of eye and adnexa status at baseline	0
TEU_CaR_C75_prev	Prevalent C75 Malignant neoplasm of other endocrine glands and related structures status at baseline	0
TEU_CaR_C74_prev	Prevalent C74 Malignant neoplasm of adrenal gland status at baseline	0
TEU_CaR_C73_prev	Prevalent C73 Malignant neoplasm of thyroid gland status at baseline	0
TEU_CaR_C72_prev	Prevalent C72 Malignant neoplasm of spinal cord, cranial nerves and other parts of central nervous system status at baseline	0
TEU_CaR_C71_prev	Prevalent C71 Malignant neoplasm of brain status at baseline	0
Imp_ArmLFatMass	Arm fat mass (left)	0
TEU_CaR_C70_prev	Prevalent C70 Malignant neoplasm of meninges status at baseline	0
TEU_CaR_C67_prev	Prevalent C67 Malignant neoplasm of bladder status at baseline	0
TEU_CaR_C54_prev	Prevalent C54 Malignant neoplasm of corpus uteri status at baseline	0
TEU_CaR_C66_prev	Prevalent C66 Malignant neoplasm of ureter status at baseline	0
TEU_CaR_C65_prev	Prevalent C65 Malignant neoplasm of renal pelvis status at baseline	0
TEU_CaR_C64_prev	Prevalent C64 Malignant neoplasm of kidney, except renal pelvis status at baseline	0
TEU_CaR_C58_prev	Prevalent C58 Malignant neoplasm of placenta status at baseline	0
TEU_CaR_C57_prev	Prevalent C57 Malignant neoplasm of other and unspecified female genital organs status at baseline	0
TEU_CaR_C56_prev	Prevalent C56 Malignant neoplasm of ovary status at baseline	0
TEU_CaR_C55_prev	Prevalent C55 Malignant neoplasm of uterus, part unspecified status at baseline	0
TEU_HES_M35_prev_No	Prevalent M35 Other systemic involvement of connective tissue status at baseline(No)	0
TEU_HES_M08_prev_Yes	Prevalent M08 Juvenile arthritis status at baseline(Yes)	0
TEU_HES_M34_prev_No	Prevalent M34 Systemic sclerosis status at baseline(No)	0
TEU_HES_E10_prev_No	Prevalent E10 Insulin-dependent diabetes mellitus status at baseline(No)	0
TEU_HES_E03_prev_Yes	Prevalent E03 Other hypothyroidism status at baseline(Yes)	0
TEU_HES_E04_prev_No	Prevalent E04 Other non-toxic goitre status at baseline(No)	0
TEU_HES_E04_prev_Yes	Prevalent E04 Other non-toxic goitre status at baseline(Yes)	0
TEU_HES_E05_prev_No	Prevalent E05 Thyrotoxicosis [hyperthyroidism] status at baseline(No)	0
TEU_HES_E05_prev_Yes	Prevalent E05 Thyrotoxicosis [hyperthyroidism] status at baseline(Yes)	0
TEU_HES_E06_prev_No	Prevalent E06 Thyroiditis status at baseline(No)	0
TEU_HES_E06_prev_Yes	Prevalent E06 Thyroiditis status at baseline(Yes)	0
TEU_HES_E07_prev_No	Prevalent E07 Other disorders of thyroid status at baseline(No)	0
TEU_HES_E07_prev_Yes	Prevalent E07 Other disorders of thyroid status at baseline(Yes)	0
TEU_HES_E10_prev_Yes	Prevalent E10 Insulin-dependent diabetes mellitus status at baseline(Yes)	0
TEU_HES_D69_prev_No	Prevalent D69 Purpura and other haemorrhagic conditions status at baseline(No)	0
TEU_HES_E11_prev_No	Prevalent E11 Non-insulin-dependent diabetes mellitus status at baseline(No)	0
TEU_HES_E11_prev_Yes	Prevalent E11 Non-insulin-dependent diabetes mellitus status at baseline(Yes)	0
TEU_HES_E13_prev_No	Prevalent E13 Other specified diabetes mellitus status at baseline(No)	0
TEU_HES_E13_prev_Yes	Prevalent E13 Other specified diabetes mellitus status at baseline(Yes)	0
TEU_HES_E14_prev_No	Prevalent E14 Unspecified diabetes mellitus status at baseline(No)	0
TEU_HES_E14_prev_Yes	Prevalent E14 Unspecified diabetes mellitus status at baseline(Yes)	0
TEU_HES_E16_prev_No	Prevalent E16 Other disorders of pancreatic internal secretion status at baseline(No)	0
TEU_HES_E16_prev_Yes	Prevalent E16 Other disorders of pancreatic internal secretion status at baseline(Yes)	0
TEU_HES_E20_prev_No	Prevalent E20 Hypoparathyroidism status at baseline(No)	0
TEU_HES_E03_prev_No	Prevalent E03 Other hypothyroidism status at baseline(No)	0
TEU_HES_E01_prev_Yes	Prevalent E01 Iodine-deficiency-related thyroid disorders and allied conditions status at baseline(Yes)	0
TEU_HES_E01_prev_No	Prevalent E01 Iodine-deficiency-related thyroid disorders and allied conditions status at baseline(No)	0
TEU_HES_D89_prev_Yes	Prevalent D89 Other disorders involving the immune mechanism, not elsewhere classified status at baseline(Yes)	0
TEU_HES_D70_prev_No	Prevalent D70 Agranulocytosis status at baseline(No)	0
TEU_HES_D70_prev_Yes	Prevalent D70 Agranulocytosis status at baseline(Yes)	0
TEU_HES_D71_prev_No	Prevalent D71 Functional disorders of polymorphonuclear neutrophils status at baseline(No)	0
TEU_HES_D71_prev_Yes	Prevalent D71 Functional disorders of polymorphonuclear neutrophils status at baseline(Yes)	0
TEU_HES_D72_prev_No	Prevalent D72 Other disorders of white blood cells status at baseline(No)	0
TEU_HES_D72_prev_Yes	Prevalent D72 Other disorders of white blood cells status at baseline(Yes)	0
TEU_HES_D73_prev_No	Prevalent D73 Diseases of spleen status at baseline(No)	0
TEU_HES_D73_prev_Yes	Prevalent D73 Diseases of spleen status at baseline(Yes)	0
TEU_HES_D75_prev_No	Prevalent D75 Other diseases of blood and blood-forming organs status at baseline(No)	0
TEU_HES_D75_prev_Yes	Prevalent D75 Other diseases of blood and blood-forming organs status at baseline(Yes)	0
TEU_HES_D76_prev_No	Prevalent D76 Certain diseases involving lymphoreticular tissue and reticulohistiocytic system status at baseline(No)	0
TEU_HES_D76_prev_Yes	Prevalent D76 Certain diseases involving lymphoreticular tissue and reticulohistiocytic system status at baseline(Yes)	0
TEU_HES_D80_prev_No	Prevalent D80 Immunodeficiency with predominantly antibody defects status at baseline(No)	0
TEU_HES_D80_prev_Yes	Prevalent D80 Immunodeficiency with predominantly antibody defects status at baseline(Yes)	0
TEU_HES_D83_prev_No	Prevalent D83 Common variable immunodeficiency status at baseline(No)	0
TEU_HES_D83_prev_Yes	Prevalent D83 Common variable immunodeficiency status at baseline(Yes)	0
TEU_HES_D86_prev_No	Prevalent D86 Sarcoidosis status at baseline(No)	0
TEU_HES_D86_prev_Yes	Prevalent D86 Sarcoidosis status at baseline(Yes)	0
TEU_HES_D89_prev_No	Prevalent D89 Other disorders involving the immune mechanism, not elsewhere classified status at baseline(No)	0
TEU_HES_E20_prev_Yes	Prevalent E20 Hypoparathyroidism status at baseline(Yes)	0
TEU_HES_E21_prev_No	Prevalent E21 Hyperparathyroidism and other disorders of parathyroid gland status at baseline(No)	0
TEU_HES_E21_prev_Yes	Prevalent E21 Hyperparathyroidism and other disorders of parathyroid gland status at baseline(Yes)	0
TEU_HES_E46_prev_No	Prevalent E46 Unspecified protein-energy malnutrition status at baseline(No)	0
TEU_HES_E51_prev_No	Prevalent E51 Thiamine deficiency status at baseline(No)	0
TEU_HES_E51_prev_Yes	Prevalent E51 Thiamine deficiency status at baseline(Yes)	0
TEU_HES_E52_prev_No	Prevalent E52 Niacin deficiency [pellagra] status at baseline(No)	0
TEU_HES_E52_prev_Yes	Prevalent E52 Niacin deficiency [pellagra] status at baseline(Yes)	0
TEU_HES_E53_prev_No	Prevalent E53 Deficiency of other B group vitamins status at baseline(No)	0
TEU_HES_E53_prev_Yes	Prevalent E53 Deficiency of other B group vitamins status at baseline(Yes)	0
TEU_HES_E55_prev_No	Prevalent E55 Vitamin D deficiency status at baseline(No)	0
TEU_HES_E55_prev_Yes	Prevalent E55 Vitamin D deficiency status at baseline(Yes)	0
TEU_HES_E56_prev_No	Prevalent E56 Other vitamin deficiencies status at baseline(No)	0
TEU_HES_E56_prev_Yes	Prevalent E56 Other vitamin deficiencies status at baseline(Yes)	0
TEU_HES_E58_prev_No	Prevalent E58 Dietary calcium deficiency status at baseline(No)	0
TEU_HES_E58_prev_Yes	Prevalent E58 Dietary calcium deficiency status at baseline(Yes)	0
TEU_HES_E59_prev_No	Prevalent E59 Dietary selenium deficiency status at baseline(No)	0
TEU_HES_E59_prev_Yes	Prevalent E59 Dietary selenium deficiency status at baseline(Yes)	0
TEU_HES_E61_prev_No	Prevalent E61 Deficiency of other nutrient elements status at baseline(No)	0
TEU_HES_E61_prev_Yes	Prevalent E61 Deficiency of other nutrient elements status at baseline(Yes)	0
TEU_HES_E65_prev_No	Prevalent E65 Localised adiposity status at baseline(No)	0
TEU_HES_E65_prev_Yes	Prevalent E65 Localised adiposity status at baseline(Yes)	0
TEU_HES_E66_prev_No	Prevalent E66 Obesity status at baseline(No)	0
TEU_HES_E46_prev_Yes	Prevalent E46 Unspecified protein-energy malnutrition status at baseline(Yes)	0
TEU_HES_E35_prev_Yes	Prevalent E35 Disorders of endocrine glands in diseases classified elsewhere status at baseline(Yes)	0
TEU_HES_E22_prev_No	Prevalent E22 Hyperfunction of pituitary gland status at baseline(No)	0
TEU_HES_E35_prev_No	Prevalent E35 Disorders of endocrine glands in diseases classified elsewhere status at baseline(No)	0
TEU_HES_E22_prev_Yes	Prevalent E22 Hyperfunction of pituitary gland status at baseline(Yes)	0
TEU_HES_E23_prev_No	Prevalent E23 Hypofunction and other disorders of pituitary gland status at baseline(No)	0
TEU_HES_E23_prev_Yes	Prevalent E23 Hypofunction and other disorders of pituitary gland status at baseline(Yes)	0
TEU_HES_E24_prev_No	Prevalent E24 Cushing's syndrome status at baseline(No)	0
TEU_HES_E24_prev_Yes	Prevalent E24 Cushing's syndrome status at baseline(Yes)	0
TEU_HES_E25_prev_No	Prevalent E25 Adrenogenital disorders status at baseline(No)	0
TEU_HES_E25_prev_Yes	Prevalent E25 Adrenogenital disorders status at baseline(Yes)	0
TEU_HES_E26_prev_No	Prevalent E26 Hyperaldosteronism status at baseline(No)	0
TEU_HES_E26_prev_Yes	Prevalent E26 Hyperaldosteronism status at baseline(Yes)	0
TEU_HES_E27_prev_No	Prevalent E27 Other disorders of adrenal gland status at baseline(No)	0
TEU_HES_E27_prev_Yes	Prevalent E27 Other disorders of adrenal gland status at baseline(Yes)	0
TEU_HES_E28_prev_No	Prevalent E28 Ovarian dysfunction status at baseline(No)	0
TEU_HES_E28_prev_Yes	Prevalent E28 Ovarian dysfunction status at baseline(Yes)	0
TEU_HES_E31_prev_No	Prevalent E31 Polyglandular dysfunction status at baseline(No)	0
TEU_HES_E31_prev_Yes	Prevalent E31 Polyglandular dysfunction status at baseline(Yes)	0
TEU_HES_E32_prev_No	Prevalent E32 Diseases of thymus status at baseline(No)	0
TEU_HES_E32_prev_Yes	Prevalent E32 Diseases of thymus status at baseline(Yes)	0
TEU_HES_E34_prev_No	Prevalent E34 Other endocrine disorders status at baseline(No)	0
TEU_HES_E34_prev_Yes	Prevalent E34 Other endocrine disorders status at baseline(Yes)	0
TEU_HES_D69_prev_Yes	Prevalent D69 Purpura and other haemorrhagic conditions status at baseline(Yes)	0
TEU_HES_D68_prev_Yes	Prevalent D68 Other coagulation defects status at baseline(Yes)	0
TEU_HES_F13_prev_Yes	Prevalent F13 Mental and behavioural disorders due to use of sedatives or hypnotics status at baseline(Yes)	0
TEU_HES_B76_prev_Yes	Prevalent B76 Hookworm diseases status at baseline(Yes)	0
TEU_HES_B58_prev_No	Prevalent B58 Toxoplasmosis status at baseline(No)	0
TEU_HES_B58_prev_Yes	Prevalent B58 Toxoplasmosis status at baseline(Yes)	0
TEU_HES_B59_prev_No	Prevalent B59 Pneumocystosis status at baseline(No)	0
TEU_HES_B59_prev_Yes	Prevalent B59 Pneumocystosis status at baseline(Yes)	0
TEU_HES_B60_prev_No	Prevalent B60 Other protozoal diseases, not elsewhere classified status at baseline(No)	0
TEU_HES_B60_prev_Yes	Prevalent B60 Other protozoal diseases, not elsewhere classified status at baseline(Yes)	0
TEU_HES_B65_prev_No	Prevalent B65 Schistosomiasis [bilharziasis] status at baseline(No)	0
TEU_HES_B65_prev_Yes	Prevalent B65 Schistosomiasis [bilharziasis] status at baseline(Yes)	0
TEU_HES_B76_prev_No	Prevalent B76 Hookworm diseases status at baseline(No)	0
TEU_HES_B80_prev_No	Prevalent B80 Enterobiasis status at baseline(No)	0
TEU_HES_D68_prev_No	Prevalent D68 Other coagulation defects status at baseline(No)	0
TEU_HES_B80_prev_Yes	Prevalent B80 Enterobiasis status at baseline(Yes)	0
TEU_HES_B81_prev_No	Prevalent B81 Other intestinal helminthiases, not elsewhere classified status at baseline(No)	0
TEU_HES_B81_prev_Yes	Prevalent B81 Other intestinal helminthiases, not elsewhere classified status at baseline(Yes)	0
TEU_HES_B82_prev_No	Prevalent B82 Unspecified intestinal parasitism status at baseline(No)	0
TEU_HES_B82_prev_Yes	Prevalent B82 Unspecified intestinal parasitism status at baseline(Yes)	0
TEU_HES_B83_prev_No	Prevalent B83 Other helminthiases status at baseline(No)	0
TEU_HES_B83_prev_Yes	Prevalent B83 Other helminthiases status at baseline(Yes)	0
TEU_HES_B86_prev_No	Prevalent B86 Scabies status at baseline(No)	0
TEU_HES_B86_prev_Yes	Prevalent B86 Scabies status at baseline(Yes)	0
TEU_HES_B57_prev_Yes	Prevalent B57 Chagas' disease status at baseline(Yes)	0
TEU_HES_B57_prev_No	Prevalent B57 Chagas' disease status at baseline(No)	0
TEU_HES_B54_prev_Yes	Prevalent B54 Unspecified malaria status at baseline(Yes)	0
TEU_HES_B54_prev_No	Prevalent B54 Unspecified malaria status at baseline(No)	0
TEU_HES_B34_prev_Yes	Prevalent B34 Viral infection of unspecified site status at baseline(Yes)	0
TEU_HES_B35_prev_No	Prevalent B35 Dermatophytosis status at baseline(No)	0
TEU_HES_B35_prev_Yes	Prevalent B35 Dermatophytosis status at baseline(Yes)	0
TEU_HES_B36_prev_No	Prevalent B36 Other superficial mycoses status at baseline(No)	0
TEU_HES_B36_prev_Yes	Prevalent B36 Other superficial mycoses status at baseline(Yes)	0
TEU_HES_B37_prev_No	Prevalent B37 Candidiasis status at baseline(No)	0
TEU_HES_B37_prev_Yes	Prevalent B37 Candidiasis status at baseline(Yes)	0
TEU_HES_B39_prev_No	Prevalent B39 Histoplasmosis status at baseline(No)	0
TEU_HES_B39_prev_Yes	Prevalent B39 Histoplasmosis status at baseline(Yes)	0
TEU_HES_B44_prev_No	Prevalent B44 Aspergillosis status at baseline(No)	0
TEU_HES_B44_prev_Yes	Prevalent B44 Aspergillosis status at baseline(Yes)	0
TEU_HES_B48_prev_No	Prevalent B48 Other mycoses, not elsewhere classified status at baseline(No)	0
TEU_HES_B48_prev_Yes	Prevalent B48 Other mycoses, not elsewhere classified status at baseline(Yes)	0
TEU_HES_B49_prev_No	Prevalent B49 Unspecified mycosis status at baseline(No)	0
TEU_HES_B49_prev_Yes	Prevalent B49 Unspecified mycosis status at baseline(Yes)	0
TEU_HES_B50_prev_No	Prevalent B50 Plasmodium falciparum malaria status at baseline(No)	0
TEU_HES_B50_prev_Yes	Prevalent B50 Plasmodium falciparum malaria status at baseline(Yes)	0
TEU_HES_B51_prev_No	Prevalent B51 Plasmodium vivax malaria status at baseline(No)	0
TEU_HES_B51_prev_Yes	Prevalent B51 Plasmodium vivax malaria status at baseline(Yes)	0
TEU_HES_B88_prev_No	Prevalent B88 Other infestations status at baseline(No)	0
TEU_HES_B88_prev_Yes	Prevalent B88 Other infestations status at baseline(Yes)	0
TEU_HES_B90_prev_No	Prevalent B90 Sequelae of tuberculosis status at baseline(No)	0
TEU_HES_D57_prev_Yes	Prevalent D57 Sickle-cell disorders status at baseline(Yes)	0
TEU_HES_D58_prev_Yes	Prevalent D58 Other hereditary haemolytic anaemias status at baseline(Yes)	0
TEU_HES_D59_prev_No	Prevalent D59 Acquired haemolytic anaemia status at baseline(No)	0
TEU_HES_D59_prev_Yes	Prevalent D59 Acquired haemolytic anaemia status at baseline(Yes)	0
TEU_HES_D60_prev_No	Prevalent D60 Acquired pure red cell aplasia [erythroblastopenia] status at baseline(No)	0
TEU_HES_D60_prev_Yes	Prevalent D60 Acquired pure red cell aplasia [erythroblastopenia] status at baseline(Yes)	0
TEU_HES_D61_prev_No	Prevalent D61 Other aplastic anaemias status at baseline(No)	0
TEU_HES_D61_prev_Yes	Prevalent D61 Other aplastic anaemias status at baseline(Yes)	0
TEU_HES_D62_prev_No	Prevalent D62 Acute posthaemorrhagic anaemia status at baseline(No)	0
TEU_HES_D62_prev_Yes	Prevalent D62 Acute posthaemorrhagic anaemia status at baseline(Yes)	0
TEU_HES_D63_prev_No	Prevalent D63 Anaemia in chronic diseases classified elsewhere status at baseline(No)	0
TEU_HES_D63_prev_Yes	Prevalent D63 Anaemia in chronic diseases classified elsewhere status at baseline(Yes)	0
TEU_HES_D64_prev_No	Prevalent D64 Other anaemias status at baseline(No)	0
TEU_HES_D64_prev_Yes	Prevalent D64 Other anaemias status at baseline(Yes)	0
TEU_HES_D65_prev_No	Prevalent D65 Disseminated intravascular coagulation [defibrination syndrome] status at baseline(No)	0
TEU_HES_D65_prev_Yes	Prevalent D65 Disseminated intravascular coagulation [defibrination syndrome] status at baseline(Yes)	0
TEU_HES_D66_prev_No	Prevalent D66 Hereditary factor VIII deficiency status at baseline(No)	0
TEU_HES_D66_prev_Yes	Prevalent D66 Hereditary factor VIII deficiency status at baseline(Yes)	0
TEU_HES_D67_prev_No	Prevalent D67 Hereditary factor IX deficiency status at baseline(No)	0
TEU_HES_D67_prev_Yes	Prevalent D67 Hereditary factor IX deficiency status at baseline(Yes)	0
TEU_HES_D58_prev_No	Prevalent D58 Other hereditary haemolytic anaemias status at baseline(No)	0
TEU_HES_D57_prev_No	Prevalent D57 Sickle-cell disorders status at baseline(No)	0
TEU_HES_B90_prev_Yes	Prevalent B90 Sequelae of tuberculosis status at baseline(Yes)	0
TEU_HES_D56_prev_Yes	Prevalent D56 Thalassaemia status at baseline(Yes)	0
TEU_HES_B91_prev_No	Prevalent B91 Sequelae of poliomyelitis status at baseline(No)	0
TEU_HES_B91_prev_Yes	Prevalent B91 Sequelae of poliomyelitis status at baseline(Yes)	0
TEU_HES_B94_prev_No	Prevalent B94 Sequelae of other and unspecified infectious and parasitic diseases status at baseline(No)	0
TEU_HES_B94_prev_Yes	Prevalent B94 Sequelae of other and unspecified infectious and parasitic diseases status at baseline(Yes)	0
TEU_HES_B95_prev_No	Prevalent B95 Streptococcus and staphylococcus as the cause of diseases classified to other chapters status at baseline(No)	0
TEU_HES_B95_prev_Yes	Prevalent B95 Streptococcus and staphylococcus as the cause of diseases classified to other chapters status at baseline(Yes)	0
TEU_HES_B96_prev_No	Prevalent B96 Other bacterial agents as the cause of diseases classified to other chapters status at baseline(No)	0
TEU_HES_B96_prev_Yes	Prevalent B96 Other bacterial agents as the cause of diseases classified to other chapters status at baseline(Yes)	0
TEU_HES_B97_prev_No	Prevalent B97 Viral agents as the cause of diseases classified to other chapters status at baseline(No)	0
TEU_HES_B97_prev_Yes	Prevalent B97 Viral agents as the cause of diseases classified to other chapters status at baseline(Yes)	0
TEU_HES_B99_prev_No	Prevalent B99 Other and unspecified infectious diseases status at baseline(No)	0
TEU_HES_B99_prev_Yes	Prevalent B99 Other and unspecified infectious diseases status at baseline(Yes)	0
TEU_HES_D50_prev_No	Prevalent D50 Iron deficiency anaemia status at baseline(No)	0
TEU_HES_D50_prev_Yes	Prevalent D50 Iron deficiency anaemia status at baseline(Yes)	0
TEU_HES_D51_prev_No	Prevalent D51 Vitamin B12 deficiency anaemia status at baseline(No)	0
TEU_HES_D51_prev_Yes	Prevalent D51 Vitamin B12 deficiency anaemia status at baseline(Yes)	0
TEU_HES_D52_prev_No	Prevalent D52 Folate deficiency anaemia status at baseline(No)	0
TEU_HES_D52_prev_Yes	Prevalent D52 Folate deficiency anaemia status at baseline(Yes)	0
TEU_HES_D56_prev_No	Prevalent D56 Thalassaemia status at baseline(No)	0
TEU_HES_E66_prev_Yes	Prevalent E66 Obesity status at baseline(Yes)	0
TEU_HES_E70_prev_No	Prevalent E70 Disorders of aromatic amino-acid metabolism status at baseline(No)	0
TEU_HES_E70_prev_Yes	Prevalent E70 Disorders of aromatic amino-acid metabolism status at baseline(Yes)	0
TEU_HES_I71_prev_Yes	Prevalent I71 Aortic aneurysm and dissection status at baseline(Yes)	0
TEU_HES_I66_prev_No	Prevalent I66 Occlusion and stenosis of cerebral arteries, not resulting in cerebral infarction status at baseline(No)	0
TEU_HES_I66_prev_Yes	Prevalent I66 Occlusion and stenosis of cerebral arteries, not resulting in cerebral infarction status at baseline(Yes)	0
TEU_HES_I67_prev_No	Prevalent I67 Other cerebrovascular diseases status at baseline(No)	0
TEU_HES_I67_prev_Yes	Prevalent I67 Other cerebrovascular diseases status at baseline(Yes)	0
TEU_HES_I68_prev_No	Prevalent I68 Cerebrovascular disorders in diseases classified elsewhere status at baseline(No)	0
TEU_HES_I68_prev_Yes	Prevalent I68 Cerebrovascular disorders in diseases classified elsewhere status at baseline(Yes)	0
TEU_HES_I69_prev_No	Prevalent I69 Sequelae of cerebrovascular disease status at baseline(No)	0
TEU_HES_I69_prev_Yes	Prevalent I69 Sequelae of cerebrovascular disease status at baseline(Yes)	0
TEU_HES_I71_prev_No	Prevalent I71 Aortic aneurysm and dissection status at baseline(No)	0
TEU_HES_I72_prev_No	Prevalent I72 Other aneurysm status at baseline(No)	0
TEU_HES_E72_prev_No	Prevalent E72 Other disorders of amino-acid metabolism status at baseline(No)	0
TEU_HES_I72_prev_Yes	Prevalent I72 Other aneurysm status at baseline(Yes)	0
TEU_HES_I73_prev_No	Prevalent I73 Other peripheral vascular diseases status at baseline(No)	0
TEU_HES_I73_prev_Yes	Prevalent I73 Other peripheral vascular diseases status at baseline(Yes)	0
TEU_HES_I74_prev_No	Prevalent I74 Arterial embolism and thrombosis status at baseline(No)	0
TEU_HES_I74_prev_Yes	Prevalent I74 Arterial embolism and thrombosis status at baseline(Yes)	0
TEU_HES_I77_prev_No	Prevalent I77 Other disorders of arteries and arterioles status at baseline(No)	0
TEU_HES_I77_prev_Yes	Prevalent I77 Other disorders of arteries and arterioles status at baseline(Yes)	0
TEU_HES_I78_prev_No	Prevalent I78 Diseases of capillaries status at baseline(No)	0
TEU_HES_I78_prev_Yes	Prevalent I78 Diseases of capillaries status at baseline(Yes)	0
TEU_HES_I65_prev_Yes	Prevalent I65 Occlusion and stenosis of precerebral arteries, not resulting in cerebral infarction status at baseline(Yes)	0
TEU_HES_I65_prev_No	Prevalent I65 Occlusion and stenosis of precerebral arteries, not resulting in cerebral infarction status at baseline(No)	0
TEU_HES_I64_prev_Yes	Prevalent I64 Stroke, not specified as haemorrhage or infarction status at baseline(Yes)	0
TEU_HES_I64_prev_No	Prevalent I64 Stroke, not specified as haemorrhage or infarction status at baseline(No)	0
TEU_HES_I45_prev_Yes	Prevalent I45 Other conduction disorders status at baseline(Yes)	0
TEU_HES_I46_prev_No	Prevalent I46 Cardiac arrest status at baseline(No)	0
TEU_HES_I46_prev_Yes	Prevalent I46 Cardiac arrest status at baseline(Yes)	0
TEU_HES_I47_prev_No	Prevalent I47 Paroxysmal tachycardia status at baseline(No)	0
TEU_HES_I47_prev_Yes	Prevalent I47 Paroxysmal tachycardia status at baseline(Yes)	0
TEU_HES_I49_prev_No	Prevalent I49 Other cardiac arrhythmias status at baseline(No)	0
TEU_HES_I49_prev_Yes	Prevalent I49 Other cardiac arrhythmias status at baseline(Yes)	0
TEU_HES_I50_prev_No	Prevalent I50 Heart failure status at baseline(No)	0
TEU_HES_I50_prev_Yes	Prevalent I50 Heart failure status at baseline(Yes)	0
TEU_HES_I51_prev_No	Prevalent I51 Complications and ill-defined descriptions of heart disease status at baseline(No)	0
TEU_HES_I51_prev_Yes	Prevalent I51 Complications and ill-defined descriptions of heart disease status at baseline(Yes)	0
TEU_HES_I60_prev_No	Prevalent I60 Subarachnoid haemorrhage status at baseline(No)	0
TEU_HES_I60_prev_Yes	Prevalent I60 Subarachnoid haemorrhage status at baseline(Yes)	0
TEU_HES_I61_prev_No	Prevalent I61 Intracerebral haemorrhage status at baseline(No)	0
TEU_HES_I61_prev_Yes	Prevalent I61 Intracerebral haemorrhage status at baseline(Yes)	0
TEU_HES_I62_prev_No	Prevalent I62 Other nontraumatic intracranial haemorrhage status at baseline(No)	0
TEU_HES_I62_prev_Yes	Prevalent I62 Other nontraumatic intracranial haemorrhage status at baseline(Yes)	0
TEU_HES_I63_prev_No	Prevalent I63 Cerebral infarction status at baseline(No)	0
TEU_HES_I63_prev_Yes	Prevalent I63 Cerebral infarction status at baseline(Yes)	0
TEU_HES_I79_prev_No	Prevalent I79 Disorders of arteries, arterioles and capillaries in diseases classified elsewhere status at baseline(No)	0
TEU_HES_I79_prev_Yes	Prevalent I79 Disorders of arteries, arterioles and capillaries in diseases classified elsewhere status at baseline(Yes)	0
TEU_HES_I80_prev_No	Prevalent I80 Phlebitis and thrombophlebitis status at baseline(No)	0
TEU_HES_I98_prev_Yes	Prevalent I98 Other disorders of circulatory system in diseases classified elsewhere status at baseline(Yes)	0
TEU_HES_I99_prev_Yes	Prevalent I99 Other and unspecified disorders of circulatory system status at baseline(Yes)	0
TEU_HES_F01_prev_No	Prevalent F01 Vascular dementia status at baseline(No)	0
TEU_HES_F01_prev_Yes	Prevalent F01 Vascular dementia status at baseline(Yes)	0
TEU_HES_F02_prev_No	Prevalent F02 Dementia in other diseases classified elsewhere status at baseline(No)	0
TEU_HES_F02_prev_Yes	Prevalent F02 Dementia in other diseases classified elsewhere status at baseline(Yes)	0
TEU_HES_F03_prev_No	Prevalent F03 Unspecified dementia status at baseline(No)	0
TEU_HES_F03_prev_Yes	Prevalent F03 Unspecified dementia status at baseline(Yes)	0
TEU_HES_F05_prev_No	Prevalent F05 Delirium, not induced by alcohol and other psychoactive substances status at baseline(No)	0
TEU_HES_F05_prev_Yes	Prevalent F05 Delirium, not induced by alcohol and other psychoactive substances status at baseline(Yes)	0
TEU_HES_F06_prev_No	Prevalent F06 Other mental disorders due to brain damage and dysfunction and to physical disease status at baseline(No)	0
TEU_HES_F06_prev_Yes	Prevalent F06 Other mental disorders due to brain damage and dysfunction and to physical disease status at baseline(Yes)	0
TEU_HES_F07_prev_No	Prevalent F07 Personality and behavioural disorders due to brain disease, damage and dysfunction status at baseline(No)	0
TEU_HES_F07_prev_Yes	Prevalent F07 Personality and behavioural disorders due to brain disease, damage and dysfunction status at baseline(Yes)	0
TEU_HES_F10_prev_No	Prevalent F10 Mental and behavioural disorders due to use of alcohol status at baseline(No)	0
TEU_HES_F10_prev_Yes	Prevalent F10 Mental and behavioural disorders due to use of alcohol status at baseline(Yes)	0
TEU_HES_F11_prev_No	Prevalent F11 Mental and behavioural disorders due to use of opioids status at baseline(No)	0
TEU_HES_F11_prev_Yes	Prevalent F11 Mental and behavioural disorders due to use of opioids status at baseline(Yes)	0
TEU_HES_F12_prev_No	Prevalent F12 Mental and behavioural disorders due to use of cannabinoids status at baseline(No)	0
TEU_HES_F12_prev_Yes	Prevalent F12 Mental and behavioural disorders due to use of cannabinoids status at baseline(Yes)	0
TEU_HES_I99_prev_No	Prevalent I99 Other and unspecified disorders of circulatory system status at baseline(No)	0
TEU_HES_I98_prev_No	Prevalent I98 Other disorders of circulatory system in diseases classified elsewhere status at baseline(No)	0
TEU_HES_I80_prev_Yes	Prevalent I80 Phlebitis and thrombophlebitis status at baseline(Yes)	0
TEU_HES_I97_prev_Yes	Prevalent I97 Postprocedural disorders of circulatory system, not elsewhere classified status at baseline(Yes)	0
TEU_HES_I81_prev_No	Prevalent I81 Portal vein thrombosis status at baseline(No)	0
TEU_HES_I81_prev_Yes	Prevalent I81 Portal vein thrombosis status at baseline(Yes)	0
TEU_HES_I82_prev_No	Prevalent I82 Other venous embolism and thrombosis status at baseline(No)	0
TEU_HES_I82_prev_Yes	Prevalent I82 Other venous embolism and thrombosis status at baseline(Yes)	0
TEU_HES_I83_prev_No	Prevalent I83 Varicose veins of lower extremities status at baseline(No)	0
TEU_HES_I84_prev_Yes	Prevalent I84 Haemorrhoids status at baseline(Yes)	0
TEU_HES_I85_prev_No	Prevalent I85 Oesophageal varices status at baseline(No)	0
TEU_HES_I85_prev_Yes	Prevalent I85 Oesophageal varices status at baseline(Yes)	0
TEU_HES_I86_prev_No	Prevalent I86 Varicose veins of other sites status at baseline(No)	0
TEU_HES_I86_prev_Yes	Prevalent I86 Varicose veins of other sites status at baseline(Yes)	0
TEU_HES_I87_prev_No	Prevalent I87 Other disorders of veins status at baseline(No)	0
TEU_HES_I87_prev_Yes	Prevalent I87 Other disorders of veins status at baseline(Yes)	0
TEU_HES_I88_prev_No	Prevalent I88 Nonspecific lymphadenitis status at baseline(No)	0
TEU_HES_I88_prev_Yes	Prevalent I88 Nonspecific lymphadenitis status at baseline(Yes)	0
TEU_HES_I89_prev_No	Prevalent I89 Other non-infective disorders of lymphatic vessels and lymph nodes status at baseline(No)	0
TEU_HES_I89_prev_Yes	Prevalent I89 Other non-infective disorders of lymphatic vessels and lymph nodes status at baseline(Yes)	0
TEU_HES_I95_prev_No	Prevalent I95 Hypotension status at baseline(No)	0
TEU_HES_I95_prev_Yes	Prevalent I95 Hypotension status at baseline(Yes)	0
TEU_HES_I97_prev_No	Prevalent I97 Postprocedural disorders of circulatory system, not elsewhere classified status at baseline(No)	0
TEU_HES_I45_prev_No	Prevalent I45 Other conduction disorders status at baseline(No)	0
TEU_HES_I44_prev_Yes	Prevalent I44 Atrioventricular and left bundle-branch block status at baseline(Yes)	0
TEU_HES_I44_prev_No	Prevalent I44 Atrioventricular and left bundle-branch block status at baseline(No)	0
TEU_HES_E87_prev_No	Prevalent E87 Other disorders of fluid, electrolyte and acid-base balance status at baseline(No)	0
TEU_HES_E88_prev_No	Prevalent E88 Other metabolic disorders status at baseline(No)	0
TEU_HES_E88_prev_Yes	Prevalent E88 Other metabolic disorders status at baseline(Yes)	0
TEU_HES_E89_prev_No	Prevalent E89 Postprocedural endocrine and metabolic disorders, not elsewhere classified status at baseline(No)	0
TEU_HES_E89_prev_Yes	Prevalent E89 Postprocedural endocrine and metabolic disorders, not elsewhere classified status at baseline(Yes)	0
TEU_HES_I00_prev_No	Prevalent I00 Rheumatic fever without mention of heart involvement status at baseline(No)	0
TEU_HES_I00_prev_Yes	Prevalent I00 Rheumatic fever without mention of heart involvement status at baseline(Yes)	0
TEU_HES_I01_prev_No	Prevalent I01 Rheumatic fever with heart involvement status at baseline(No)	0
TEU_HES_I01_prev_Yes	Prevalent I01 Rheumatic fever with heart involvement status at baseline(Yes)	0
TEU_HES_I05_prev_No	Prevalent I05 Rheumatic mitral valve diseases status at baseline(No)	0
TEU_HES_I05_prev_Yes	Prevalent I05 Rheumatic mitral valve diseases status at baseline(Yes)	0
TEU_HES_I06_prev_No	Prevalent I06 Rheumatic aortic valve diseases status at baseline(No)	0
TEU_HES_I06_prev_Yes	Prevalent I06 Rheumatic aortic valve diseases status at baseline(Yes)	0
TEU_HES_I07_prev_No	Prevalent I07 Rheumatic tricuspid valve diseases status at baseline(No)	0
TEU_HES_I07_prev_Yes	Prevalent I07 Rheumatic tricuspid valve diseases status at baseline(Yes)	0
TEU_HES_I08_prev_No	Prevalent I08 Multiple valve diseases status at baseline(No)	0
TEU_HES_I08_prev_Yes	Prevalent I08 Multiple valve diseases status at baseline(Yes)	0
TEU_HES_I09_prev_No	Prevalent I09 Other rheumatic heart diseases status at baseline(No)	0
TEU_HES_I09_prev_Yes	Prevalent I09 Other rheumatic heart diseases status at baseline(Yes)	0
TEU_HES_I10_prev_Yes	Prevalent I10 Essential (primary) hypertension status at baseline(Yes)	0
TEU_HES_E87_prev_Yes	Prevalent E87 Other disorders of fluid, electrolyte and acid-base balance status at baseline(Yes)	0
TEU_HES_E86_prev_Yes	Prevalent E86 Volume depletion status at baseline(Yes)	0
TEU_HES_I11_prev_Yes	Prevalent I11 Hypertensive heart disease status at baseline(Yes)	0
TEU_HES_E86_prev_No	Prevalent E86 Volume depletion status at baseline(No)	0
TEU_HES_E72_prev_Yes	Prevalent E72 Other disorders of amino-acid metabolism status at baseline(Yes)	0
TEU_HES_E73_prev_No	Prevalent E73 Lactose intolerance status at baseline(No)	0
TEU_HES_E73_prev_Yes	Prevalent E73 Lactose intolerance status at baseline(Yes)	0
TEU_HES_E74_prev_No	Prevalent E74 Other disorders of carbohydrate metabolism status at baseline(No)	0
TEU_HES_E74_prev_Yes	Prevalent E74 Other disorders of carbohydrate metabolism status at baseline(Yes)	0
TEU_HES_E75_prev_No	Prevalent E75 Disorders of sphingolipid metabolism and other lipid storage disorders status at baseline(No)	0
TEU_HES_E75_prev_Yes	Prevalent E75 Disorders of sphingolipid metabolism and other lipid storage disorders status at baseline(Yes)	0
TEU_HES_E76_prev_No	Prevalent E76 Disorders of glycosaminoglycan metabolism status at baseline(No)	0
TEU_HES_E76_prev_Yes	Prevalent E76 Disorders of glycosaminoglycan metabolism status at baseline(Yes)	0
TEU_HES_E78_prev_No	Prevalent E78 Disorders of lipoprotein metabolism and other lipidaemias status at baseline(No)	0
TEU_HES_E78_prev_Yes	Prevalent E78 Disorders of lipoprotein metabolism and other lipidaemias status at baseline(Yes)	0
TEU_HES_E80_prev_No	Prevalent E80 Disorders of porphyrin and bilirubin metabolism status at baseline(No)	0
TEU_HES_E80_prev_Yes	Prevalent E80 Disorders of porphyrin and bilirubin metabolism status at baseline(Yes)	0
TEU_HES_E83_prev_No	Prevalent E83 Disorders of mineral metabolism status at baseline(No)	0
TEU_HES_E83_prev_Yes	Prevalent E83 Disorders of mineral metabolism status at baseline(Yes)	0
TEU_HES_E84_prev_No	Prevalent E84 Cystic fibrosis status at baseline(No)	0
TEU_HES_E84_prev_Yes	Prevalent E84 Cystic fibrosis status at baseline(Yes)	0
TEU_HES_E85_prev_No	Prevalent E85 Amyloidosis status at baseline(No)	0
TEU_HES_E85_prev_Yes	Prevalent E85 Amyloidosis status at baseline(Yes)	0
TEU_HES_I11_prev_No	Prevalent I11 Hypertensive heart disease status at baseline(No)	0
TEU_HES_I12_prev_No	Prevalent I12 Hypertensive renal disease status at baseline(No)	0
TEU_HES_I43_prev_Yes	Prevalent I43 Cardiomyopathy in diseases classified elsewhere status at baseline(Yes)	0
TEU_HES_I31_prev_No	Prevalent I31 Other diseases of pericardium status at baseline(No)	0
TEU_HES_I32_prev_No	Prevalent I32 Pericarditis in diseases classified elsewhere status at baseline(No)	0
TEU_HES_I32_prev_Yes	Prevalent I32 Pericarditis in diseases classified elsewhere status at baseline(Yes)	0
TEU_HES_I33_prev_No	Prevalent I33 Acute and subacute endocarditis status at baseline(No)	0
TEU_HES_I33_prev_Yes	Prevalent I33 Acute and subacute endocarditis status at baseline(Yes)	0
TEU_HES_I34_prev_No	Prevalent I34 Nonrheumatic mitral valve disorders status at baseline(No)	0
TEU_HES_I34_prev_Yes	Prevalent I34 Nonrheumatic mitral valve disorders status at baseline(Yes)	0
TEU_HES_I35_prev_No	Prevalent I35 Nonrheumatic aortic valve disorders status at baseline(No)	0
TEU_HES_I35_prev_Yes	Prevalent I35 Nonrheumatic aortic valve disorders status at baseline(Yes)	0
TEU_HES_I36_prev_No	Prevalent I36 Nonrheumatic tricuspid valve disorders status at baseline(No)	0
TEU_HES_I36_prev_Yes	Prevalent I36 Nonrheumatic tricuspid valve disorders status at baseline(Yes)	0
TEU_HES_I37_prev_No	Prevalent I37 Pulmonary valve disorders status at baseline(No)	0
TEU_HES_I37_prev_Yes	Prevalent I37 Pulmonary valve disorders status at baseline(Yes)	0
TEU_HES_I38_prev_No	Prevalent I38 Endocarditis, valve unspecified status at baseline(No)	0
TEU_HES_I38_prev_Yes	Prevalent I38 Endocarditis, valve unspecified status at baseline(Yes)	0
TEU_HES_I40_prev_No	Prevalent I40 Acute myocarditis status at baseline(No)	0
TEU_HES_I40_prev_Yes	Prevalent I40 Acute myocarditis status at baseline(Yes)	0
TEU_HES_I42_prev_No	Prevalent I42 Cardiomyopathy status at baseline(No)	0
TEU_HES_I42_prev_Yes	Prevalent I42 Cardiomyopathy status at baseline(Yes)	0
TEU_HES_I43_prev_No	Prevalent I43 Cardiomyopathy in diseases classified elsewhere status at baseline(No)	0
TEU_HES_I31_prev_Yes	Prevalent I31 Other diseases of pericardium status at baseline(Yes)	0
TEU_HES_I30_prev_Yes	Prevalent I30 Acute pericarditis status at baseline(Yes)	0
TEU_HES_I12_prev_Yes	Prevalent I12 Hypertensive renal disease status at baseline(Yes)	0
TEU_HES_I30_prev_No	Prevalent I30 Acute pericarditis status at baseline(No)	0
TEU_HES_I15_prev_No	Prevalent I15 Secondary hypertension status at baseline(No)	0
TEU_HES_I15_prev_Yes	Prevalent I15 Secondary hypertension status at baseline(Yes)	0
TEU_HES_I20_prev_No	Prevalent I20 Angina pectoris status at baseline(No)	0
TEU_HES_I20_prev_Yes	Prevalent I20 Angina pectoris status at baseline(Yes)	0
TEU_HES_I21_prev_No	Prevalent I21 Acute myocardial infarction status at baseline(No)	0
TEU_HES_I21_prev_Yes	Prevalent I21 Acute myocardial infarction status at baseline(Yes)	0
TEU_HES_I22_prev_No	Prevalent I22 Subsequent myocardial infarction status at baseline(No)	0
TEU_HES_I22_prev_Yes	Prevalent I22 Subsequent myocardial infarction status at baseline(Yes)	0
TEU_HES_I23_prev_No	Prevalent I23 Certain current complications following acute myocardial infarction status at baseline(No)	0
TEU_HES_I23_prev_Yes	Prevalent I23 Certain current complications following acute myocardial infarction status at baseline(Yes)	0
TEU_HES_I24_prev_No	Prevalent I24 Other acute ischaemic heart diseases status at baseline(No)	0
TEU_HES_I24_prev_Yes	Prevalent I24 Other acute ischaemic heart diseases status at baseline(Yes)	0
TEU_HES_I25_prev_Yes	Prevalent I25 Chronic ischaemic heart disease status at baseline(Yes)	0
TEU_HES_I26_prev_No	Prevalent I26 Pulmonary embolism status at baseline(No)	0
TEU_HES_I26_prev_Yes	Prevalent I26 Pulmonary embolism status at baseline(Yes)	0
TEU_HES_I27_prev_No	Prevalent I27 Other pulmonary heart diseases status at baseline(No)	0
TEU_HES_I27_prev_Yes	Prevalent I27 Other pulmonary heart diseases status at baseline(Yes)	0
TEU_HES_I28_prev_No	Prevalent I28 Other diseases of pulmonary vessels status at baseline(No)	0
TEU_HES_I28_prev_Yes	Prevalent I28 Other diseases of pulmonary vessels status at baseline(Yes)	0
TEU_HES_B34_prev_No	Prevalent B34 Viral infection of unspecified site status at baseline(No)	0
TEU_HES_B33_prev_Yes	Prevalent B33 Other viral diseases, not elsewhere classified status at baseline(Yes)	0
TEU_HES_B33_prev_No	Prevalent B33 Other viral diseases, not elsewhere classified status at baseline(No)	0
Die_MeatProcessed_5-6 times a week	Processed meat intake(5-6 times a week)	0
Die_FishOily_Once a week	Oily fish intake(Once a week)	0
Die_FishOily_Once or more daily	Oily fish intake(Once or more daily)	0
Die_FishOily_nan	Oily fish intake(Missing)	0
Die_FishNonOily_2-4 times a week	Non-oily fish intake(2-4 times a week)	0
Die_FishNonOily_5-6 times a week	Non-oily fish intake(5-6 times a week)	0
Die_FishNonOily_Never	Non-oily fish intake(Never)	0
Die_FishNonOily_Once a week	Non-oily fish intake(Once a week)	0
Die_FishNonOily_Once or more daily	Non-oily fish intake(Once or more daily)	0
Die_FishNonOily_nan	Non-oily fish intake(Missing)	0
Die_MeatProcessed_Less than once a week	Processed meat intake(Less than once a week)	0
Die_Salt_nan	Salt added to food(Missing)	0
Die_MeatProcessed_Never	Processed meat intake(Never)	0
Die_MeatProcessed_Once a week	Processed meat intake(Once a week)	0
Die_MeatProcessed_Once or more daily	Processed meat intake(Once or more daily)	0
Die_MeatProcessed_nan	Processed meat intake(Missing)	0
Die_Poultry_2-4 times a week	Poultry intake(2-4 times a week)	0
Die_Poultry_5-6 times a week	Poultry intake(5-6 times a week)	0
Die_Poultry_Less than once a week	Poultry intake(Less than once a week)	0
Die_Poultry_Never	Poultry intake(Never)	0
Die_Poultry_Once a week	Poultry intake(Once a week)	0
Die_FishOily_Never	Oily fish intake(Never)	0
Die_FishOily_5-6 times a week	Oily fish intake(5-6 times a week)	0
Die_FishOily_2-4 times a week	Oily fish intake(2-4 times a week)	0
Sun_Uvuse_nan	Use of sun/uv protection(Missing)	0
Sun_SkinCol_Dark olive	Skin colour(Dark olive)	0
Sun_SkinCol_Fair	Skin colour(Fair)	0
Sun_SkinCol_Very fair	Skin colour(Very fair)	0
Sun_SkinCol_nan	Skin colour(Missing)	0
Sun_EaseTan_Get mildly or occasionally tanned	Ease of skin tanning(Get mildly or occasionally tanned)	0
Sun_EaseTan_Get very tanned	Ease of skin tanning(Get very tanned)	0
Sun_EaseTan_Never tan, only burn	Ease of skin tanning(Never tan, only burn)	0
Sun_EaseTan_nan	Ease of skin tanning(Missing)	0
Sun_haircolour_Dark brown	Hair colour (natual, before greying)(Dark brown)	0
Sun_haircolour_Other	Hair colour (natual, before greying)(Other)	0
Sun_haircolour_Red	Hair colour (natual, before greying)(Red)	0
Sun_haircolour_nan	Hair colour (natual, before greying)(Missing)	0
Sun_FacAge_Older than you are	Facial ageing(Older than you are)	0
Sun_FacAge_Younger than you are	Facial ageing(Younger than you are)	0
Sun_FacAge_nan	Facial ageing(Missing)	0
Sun_Uvuse_Always	Use of sun/uv protection(Always)	0
Sun_Uvuse_Do not go out in sunshine	Use of sun/uv protection(Do not go out in sunshine)	0
Sun_Uvuse_Most of the time	Use of sun/uv protection(Most of the time)	0
Sun_Uvuse_Never/rarely	Use of sun/uv protection(Never/rarely)	0
Die_Poultry_Once or more daily	Poultry intake(Once or more daily)	0
Die_Poultry_nan	Poultry intake(Missing)	0
Die_Beef_2-4 times a week	Beef intake(2-4 times a week)	0
Die_MilkType_Never/rarely have milk	Milk type used(Never/rarely have milk)	0
Die_MilkType_Semi-skimmed	Milk type used(Semi-skimmed)	0
Die_MilkType_Skimmed	Milk type used(Skimmed)	0
Die_MilkType_Soya	Milk type used(Soya)	0
Die_MilkType_nan	Milk type used(Missing)	0
Die_SpreadType_Flora Pro-Active/Benecol	Spread type(Flora Pro-Active/Benecol)	0
Die_SpreadType_Never/rarely use spread	Spread type(Never/rarely use spread)	0
Die_SpreadType_Other type of spread/margarine	Spread type(Other type of spread/margarine)	0
Die_SpreadType_nan	Spread type(Missing)	0
Die_BreadType_Brown	Bread type(Brown)	0
Die_BreadType_White	Bread type(White)	0
Die_BreadType_Wholemeal or wholegrain	Bread type(Wholemeal or wholegrain)	0
Die_BreadType_nan	Bread type(Missing)	0
Die_CerealType_Biscuit cereal (e.g. Weetabix)	Cereal type(Biscuit cereal (e.g. Weetabix))	0
[truncated: 1,048 more rows]
